# Supplementary material for: PbrWRKY62-PbrADC1 module involves in superficial scald development of Pyrus bretschneideri Rehd.fruit via regulating putrescine biosynthesis
Source: Mol Hortic. 2024 Feb 20;4:6. doi: 10.1186/s43897-024-00081-8 (PMC10877817; doi:10.1186/s43897-024-00081-8)
Supplement: Supplementary file 11 — Additional file 11: Table S1. Primers used in this study. [file 43897_2024_81_MOESM11_ESM.xlsx]

## Sheet: Table S1
	Table S1 Primers used in this study
	Gene name		Gene ID	Purpose/sequence
				Forward sequence		Reverse sequence
	RT-qPCR
		PbrADC1	Pbr022368.1	F	CGTGATTGTTCTCGAGCAAGAG	R	GCAACAACTGAAAGCAATCAAGC
		PbrWRKY62	Pbr001424.1	F	GCAGAGAGTCTTTCTGCTCTG	R	CTCCAAGCCTGTCCATCTTC
		PbrTub	Pbr028019.1	F	GGTTCGTAAGGAGGCGGAGAATTG	R	GGCAGCAGGTAACTCCAGACATTG
	Subcellular localization
		PbrADC1	Pbr022368.1	F	agaacacgggggactctagaATGCCGGCCCTGGCTTGTTG	R	ataagcttgtcgacggagctAGCACAGCAATAAGACCACTGT
		PbrWRKY62	Pbr001424.1	F	agaacacgggggactctagaATGGGAACCAACCACAAGAG	R	ataagcttgtcgacggagctTTGGAAACTCTCAAAATTAA
	Gene overexpression
		PbrADC1	Pbr022368.1	F	gagaacacgggggactctagaATGCCGGCCCTGGCTTGTTG	R	cccttgctcaccatggatccTTAAGCACAGCAATAAGACCACTGT
		PbrWRKY62	Pbr001424.1	F	gagaacacgggggactctagaATGGGAACCAACCACAAGAG	R	cccttgctcaccatggatccTTGGAAACTCTCAAAATTAAA
	Gene silence
		PbrADC1	Pbr022368.1	F	gtgagtaaggttaccgaattcCCACATGAAGGTCTTAGACA	R	cgtgagctcggtaccggatccGAGCATCGTCACAAGCAC
		PbrWRKY62	Pbr001424.1	F	gtgagtaaggttaccgaattcCCAAGACAACCCACTCTC	R	cgtgagctcggtaccggatccGCTCTGATAAATCCAAGTGATCC
	His-tagged recombinant protein
		PbrADC1	Pbr022368.1	F	aggcatatggagctcggtaccATGCCGGCCCTGGCTTGTTG	R	agactgcaggtcgacaagcttTTAAGCACAGCAATAAGACCACTGT
		PbrADC1C546A		F	aggcatatggagctcggtaccATGCCGGCCCTGGCTTGTTGCG	R	CCCATCACTGTCAGCGGTCAAGTC
				F	GACTTGACCGCTGACAGTGATGGG	R	agactgcaggtcgacaagcttTTAAGCACAGCAATAAGACCACTGT
		PbrWRKY62	Pbr001424.1	F	aggcatatggagctcggtaccATGGGAACCAACCACAAGAG	R	agactgcaggtcgacaagcttTCATTGGAAACTCTCAAAATTAAA
	Dual-luciferase reporter assay
		PbrWRKY62	Pbr001424.1	F	gcggtggcggccgctctagaATGGGAACCAACCACAAGAG	R	tcgaattcctgcagcccgggTCATTGGAAACTCTCAAAATTAAA
		PbrADC1	Pbr022368.1	pro-F	gtcgacggtatcgataagcttATAATCTATGGAAAGAACTTTG	pro-R	cgctctagaactagtggatccGAAGGGATTAGGGTTGGGCCG
		PbrADC1profrag1	Pbr022368.1	pro-F	gtcgacggtatcgataagcttGTTTACGTGTGAGATGCGCGTC	pro-R	cgctctagaactagtggatccGAAGGGATTAGGGTTGGGCCG
		PbrADC1profrag2	Pbr022368.1	pro-F	gtcgacggtatcgataagcttTGTTTTATCACAATGACG	pro-R	cgctctagaactagtggatccGAAGGGATTAGGGTTGGGCCG
		PbrADC1promut		pro-F	gtcgacggtatcgataagcttATAATCTATGGAAAGAACTTTG	pro-R	GACATTTAGCTTGCCGTGAGATG
				pro-F	CATCTCACGGCAAGCTAAATGTC	pro-R	cgctctagaactagtggatccGAAGGGATTAGGGTTGGGCCG
				pro-F	gtcgacggtatcgataagcttATAATCTATGGAAAGAACTTTG	pro-R	GTATGCTAAATTTGAAACCTCATACGG
				pro-F	CCGTATGAGGTTTCAAATTTAGCATAC	pro-R	cgctctagaactagtggatccGAAGGGATTAGGGTTGGGCCG
	Y1H
		PbrWRKY62	Pbr001424.1	F	gccatggaggccagtgaattcATGGGAACCAACCACAAGAG	R	cagctcgagctcgatggatccTCATTGGAAACTCTCAAAATTAAA
		PbrADC1S1	Pbr022368.1	pro-F	cttgaattcgagctcggtaccTAATTGAGTCCAATCTGACGTC	pro-R	atacagagcacatgcctcgagCGCTTGTGATTTTCAACGAT
		PbrADC1S2	Pbr022368.1	pro-F	cttgaattcgagctcggtaccATTTAAGTTACTTGTAATAAC	pro-R	atacagagcacatgcctcgagTTTGTAAAGCAATAATTTTAG
	ChIP-qPCR
		PbrADC1S1	Pbr022368.1	pro-F	GAGTCCAATCTGACGTCTC	pro-R	ACTACCAAATCCTGGACGCG
		PbrADC1S2	Pbr022368.1	pro-F	GAAAAACACTAATACCG	pro-R	CAAGTATAATTGATTTCG
	BiFC
		PbrADC1-YFPN	Pbr022368.1	F	gagaacacgggggactctagaATGCCGGCCCTGGCTTGTTG	R	gacagtactatcgatggatccAGCACAGCAATAAGACCACTGT
		PbrADC1-YFPC	Pbr022368.1	F	gagaacacgggggactctagaATGCCGGCCCTGGCTTGTTG	R	gacagtactatcgatggatccAGCACAGCAATAAGACCACTGT
		PbrWRKY62-YFPN	Pbr001424.1	F	gagaacacgggggactctagaATGGGAACCAACCACAAGAG	R	gacagtactatcgatggatccTTGGAAACTCTCAAAATTAA
		PbrWRKY62-YFPC	Pbr001424.1	F	gagaacacgggggactctagaATGGGAACCAACCACAAGAG	R	gacagtactatcgatggatccTTGGAAACTCTCAAAATTAA
	Y2H
		PbrADC1 (AD)	Pbr022368.1	F	gccatggaggccagtgaattcATGCCGGCCCTGGCTTGTTG	R	cagctcgagctcgatggatccTTAAGCACAGCAATAAGACCACTGT
		PbrADC1 (BD)	Pbr022368.1	F	atggccatggaggccgaattcATGCCGGCCCTGGCTTGTTG	R	ccgctgcaggtcgacggatccTTAAGCACAGCAATAAGACCACTGT
