# Supplementary material for: PbrWRKY62-PbrADC1 module involves in superficial scald development of Pyrus bretschneideri Rehd.fruit via regulating putrescine biosynthesis
Source: Mol Hortic. 2024 Feb 20;4:6. doi: 10.1186/s43897-024-00081-8 (PMC10877817; doi:10.1186/s43897-024-00081-8)
Supplement: Supplementary file 12 — Additional file 12: Table S2. Physico-chemical characteristics of 21 putrescine-metabolism-related genes in the Arabidopsis and P. bretschneideri Rehd. genome. The putrescine-metabolism-related genes were characterized from pear by the BLASTP of P. bretschneideri Rehd. genome (Wu et al. 2016) and transcriptome annotation. [file 43897_2024_81_MOESM12_ESM.xlsx]

## Sheet: Table S2
		Table S2 Physico-chemical characteristics of 21 putrescine-metabolism-related genes in Arabidopsis and P. bretschneideri Rehd. genome
	Species/Gene name			Gene ID	Parameter
					Gene Position	CDS	Size (AA)	Genomic (bp)	Mw (kDa)	pI	Formula	Extinction coefficient	Instability index	Aliphatic index	GRAVY	Domain or motif
	Arabidopsis
		Arginine decarboxylase (ADC)
			AtADC1	AT2G16500	Chr2:7150514-7153430	2109	702	2917	76.175	5.38	C3374H5271N915O1029S33	62895	39.35	89	-0.075	Orn_Arg_deC_N, d7odca1
			AtADC2	AT4G34710	Chr4:16560030-16563044	2136	711	3015	77.219	5.12	C3424H5360N922O1055S28	57145	46.92	91.45	-0.077	Orn_Arg_deC_N, d7odca1
		Arginase (ARG)
			AtARG1	AT4G08900	Chr4:5703311-5705439	1029	342	2129	37.344	6.11	C1638H2654N472O500S12	16180	37.55	96.02	-0.19	Arginase
			AtARG2	AT4G08870	Chr4:5646395-5648868	1035	344	2474	37.98	5.9	C1679H2691N475O504S12	24535	34.46	92.91	92.91	Arginase
		Nitric oxide synthase (NOS)
			AtNOS1	AT3G47450	Chr1:17483068-17486347	1686	561	3280	61854.2	9.27	C2762H4429N767O808S17	50350	34.2	85.27	-0.304	MMR_HSR2
		Ornithine transcarbamylase (OTC)
			AtOTC1	AT1G75330	Chr1:28266259-28268416	1128	375	2158	41002	7.17	C1817H2869N499O541S20	24660	40.27	82.21	-0.101	OTCace_N
		Argininosuccinate synthase (ASS)
			AtASS1	AT4G24830	Chr4:12792827-12796031	1485	494	3205	53845.57	6.25	C2381H3820N648O732S19	50225	37.78	88.24	88.24	Arginosuc_synth
		Argininosuccinate lyase (ASL)
			AtSL1	AT5G10920	Chr5:3441751-3444267	1554	517	2517	57512.5	5.6	C2537H4029N697O780S23	45420	41.71	86.56	-0.239	Lyase_1, ASL_C2
		Agmatine iminohydrolase (AIH)
			AtAIH1	AT5G08170	Chr5:2628300-2631295	1152	383	2996	43155.4	5.13	C1904H2937N539O581S15	75775	50.97	79.97	-0.467	PAD_porph
		N-carbamoylputrescine amidase (NLP)
			AtNPL1	AT2G27450	Chr2:11737374-11739690	900	299	2317	36456.3	5.86	C1642H2521N441O483S9	40005	44.57	79.63	-0.256	CN_hydrolase
		Spermine synthase (SPMS)
			AtSPMS1	AT5G19530	Chr5:6588771-6591363	1020	339	2593	38546.7	5.2	C1732H2653N451O517S15	40255	38.4	38.4	-0.288	Spermine_synt_N, Spermine_synth
		Spermidine synthase (SPDS)
			AtSPDS1	AT1G23820	Chr1:8420265-8422985	1005	334	2721	36553.5	4.72	C1626H2528N420O503S17	34420	41.48	81.41	-0.174	Spermine_synt_N, Spermine_synth
			AtSPDS2	AT5G53120	Chr5:21534473-21537816	1161	386	3344	42233.8	6.08	C1890H2975N495O552S24	34670	41.77	89.35	0.007	Spermine_synt_N, Spermine_synth
	P. bretschneideri Rehd.
		Arginine decarboxylase (ADC)
			PbrADC1	Pbr022368.1	Chr10:24954027-24957081	2181	727	3055	78.229	5.35	C3450H5392N942O1059S38	59135	42.82	86.77	-0.055	Orn_Arg_deC_N, d7odca1
		Arginase (ARG)
			PbrARG1	Pbr042692.1	Chr5:4721890-4726079	621	207	4190	22.88	5.89	C1014H1614N288O301S7	8940	39.8	97.87	-0.131	Arginase
		Ornithine decarboxylase (ODC)
			PbrODC1	Pbr025678.1	Chr5:2474794-2476344	1278	426	1551	46.498	7.03	C2097H3259N565O600S16	35910	38.82	90.42	0.01	PLPDE_III_ODC
			PbrODC2	Pbr025699.1	Chr5:2729718-2730995	1278	426	1278	46.12	6.43	C2080H3253N553O596S18	30535	39.49	95.98	0.12	PLPDE_III_ODC
		Nitric oxide synthase (NOS)
			PbrNOS1	Pbr015734.1	Chr1:438826-442277	1701	567	3452	61854.2	9.27	C2762H4429N767O808S17	50350	34.2	85.27	-0.304	MMR_HSR2
			PbrNOS2	Pbr012718.1	scaffold195.0:387469-390841	1701	567	3373	61815.1	9.23	C2763H4420N764O810S16	50350	33.04	84.41	-0.31	MMR_HSR1
		Ornithine transcarbamylase (OTC)
			PbrOTC1	Pbr006125.1	Chr8:15316296-15319437	1134	378	3142	41351.5	8.63	C1829H2920N510O543S19	20315	45.33	85.69	-0.1	OTCace_N
			PbrOTC2	Pbr005932.1	Chr15:3140518-3143460	1143	381	2943	41683.1	8.78	C1848H2949N513O543S20	21805	42.99	87.3	-0.042	OTCace_N
			PbrOTC3	Pbr020144.1	Chr15:4489545-4492289	1143	381	2745	41782.2	8.91	C1852H2958N516O543S20	21805	45.87	87.3	-0.052	OTCace_N
		Argininosuccinate synthase (ASS)
			PbrASS1	Pbr036913.1	Chr14:13704309-13707751	1518	506	3443	55549.5	7.11	C2469H3930N676O743S18	56185	35.58	87.85	-0.232	Arginosuc_synth
			PbrASS2	Pbr041010.1	scaffold918.0:107097-110332	1500	500	3236	54796.5	6.54	C2426H3854N668O738S19	54820	34.9	84.26	-0.265	Arginosuc_synth
			PbrASS3	Pbr041011.1	scaffold918.0:113311-115956	1326	442	2646	48666.5	5.48	C2165H3425N581O660S16	54695	35.15	88.24	-0.253	Arginosuc_synth
		Argininosuccinate lyase (ASL)
			PbrASL1	Pbr007733.1	Chr12:21792170-21795134	1554	518	2965	57722.1	5.92	C2557H4084N708O769S21	43930	37.64	93.36	-0.161	Lyase_1, ASL_C2
			PbrASL2	Pbr016880.1	Chr14:3866821-3869832	1554	518	3012	57595.8	5.61	C2553H4066N698O774S21	45420	38.07	93.19	-0.149	Lyase_1, ASL_C2
			PbrASL3	Pbr010490.1	scaffold170.2.14:28642-31695	1554	518	3054	57685	5.84	C2553H4077N707O771S21	43930	37.16	92.99	-0.163	Lyase_1, ASL_C2
		Agmatine iminohydrolase (AIH)
			PbrAIH1	Pbr020217.2	Chr6:4208058-4216976	1161	387	8919	43493.4	5.71	C1941H3000N528O576S17	83015	33.12	79.41	-0.404	PAD_porph
			PbrAIH2	Pbr007156.1	Chr14:14881894-14886313	1287	429	4420	47765.2	5.57	C2127H3289N583O631S20	83140	38.89	79.58	-0.295	PAD_porph
		N-carbamoylputrescine amidase (NLP)
			PbrNPL1	Pbr021753.2	Chr3:12286648-12290902	816	272	4255	30407.5	6.08	C1374H2107N375O394S7	39670	39.05	83.24	-0.233	CN_hydrolase
		Spermine synthase (SPMS)
			PbrSPMS1	Pbr013575.1	Chr1:9763472-9769382	1107	369	5911	40611.5	5.72	C1800H2831N485O540S22	34670	49.8	82.93	-0.161	Spermine_synt_N, Spermine_synth
			PbrSPMS2	Pbr022746.1	scaffold346.0.1:149322-152613	1107	369	3292	40439.5	5.98	C1800H2831N483O533S21	34545	54.07	83.77	-0.141	Spermine_synt_N, Spermine_synth
		Spermidine synthase (SPDS)
			PbrSPDS1	Pbr034870.2	Chr13: 14972191-14975544	1137	378	3354	41707.7	5.52	C1869H2908N494O552S18	35910	44.81	88.15	-0.079	Spermine_synt_N, Spermine_synth
