# Supplementary material for: PbrWRKY62-PbrADC1 module involves in superficial scald development of Pyrus bretschneideri Rehd.fruit via regulating putrescine biosynthesis
Source: Mol Hortic. 2024 Feb 20;4:6. doi: 10.1186/s43897-024-00081-8 (PMC10877817; doi:10.1186/s43897-024-00081-8)
Supplement: Supplementary file 13 — Additional file 13: Table S3. Duplication types of the putrescine-metabolism-related genes in P. bretschneideri Rehd. genome. [file 43897_2024_81_MOESM13_ESM.xlsx]

## Sheet: Table S3
	Table S3 Duplication types of the putrescine-metabolism-related genes in P. bretschneideri Rehd. genome
	Gene origin/number		Chromosome	Duplication type/number (percentage)
				Singleton		Dispersed		Proximal		Tandem		WGD/segmental
	Pear genome	42341	34	3748 (8.85%)		13222 (31.23%)		2655 (62.71%)		3364 (7.95%)		19352 (45.71%)
	Putrescine-metabolism-related genes	21	10	1 (0.00%)		4 (12.90%)		0 (9.68%)		12 (19.35%)		36 (58.06%)
				Gene name	Gene ID	Gene name	Gene ID	Gene name	Gene ID	Gene name	Gene ID	Gene name	Gene ID
				PbrARG1	Pbr042692.1	PbrADC1	Pbr022368.1			PbrASS3	Pbr041011.1	PbrNOS1	Pbr015734.1
						PbrODC1	Pbr025678.1					PbrNOS2	Pbr012718.1
						PbrNPL1	Pbr021753.2					PbrODC2	Pbr025699.1
						PbrSPDS1	Pbr034870.2					PbrOTC1	Pbr006125.1
												PbrOTC2	Pbr005932.1
												PbrOTC3	Pbr020144.1
												PbrASS1	Pbr036913.1
												PbrASS2	Pbr041010.1
												PbrASL1	Pbr007733.1
												PbrASL2	Pbr016880.1
												PbrASL3	Pbr010490.1
												PbrAIH1	Pbr020217.2
												PbrAIH2	Pbr007156.1
												PbrSPMS1	Pbr013575.1
												PbrSPMS2	Pbr022746.1
