# Supplementary material for: PbrWRKY62-PbrADC1 module involves in superficial scald development of Pyrus bretschneideri Rehd.fruit via regulating putrescine biosynthesis
Source: Mol Hortic. 2024 Feb 20;4:6. doi: 10.1186/s43897-024-00081-8 (PMC10877817; doi:10.1186/s43897-024-00081-8)
Supplement: Supplementary file 14 — Additional file 14: Table S4. Ka/Ks ratios of paralogous genes in the P. bretschneideri Rehd. genome. [file 43897_2024_81_MOESM14_ESM.xlsx]

## Sheet: Table S4
	Table S4 Ka/Ks ratios of paralogous genes in P. bretschneideri Rehd. genome
		Paralogous gene pairs				Method	Ka	Ks	Ka/Ks	p value (Fisher)	Length	S-sites	N-sites	Fold-sites (0:2:4)	Substitutions	S-substitutions	N-substitutions	Fold-S-substitutions (0:2:4)	Fold-N-substitutions (0:2:4)	Divergence-time	Substitution-rate-ratio (rTC:rAG:rTA:rCG:rTG:rCA/rCA)	GC (1:2:3)	ML-score	AICc	Akaike-weight	Model	Purifying selection	Duplicate type
		Gene Name	Gene ID	Gene Name	Gene ID
		PbrNOS1	Pbr015734.1	PbrNOS2	Pbr012718.1	NG	0.00412035	0.0167746	0.24563	0.0127802	1701	484.135	1216.86	NA	13	8	5	NA	NA	0.00772197	3.64547:3.64547:1:1:1:1	0.476232(0.548415:0.433979:0.446303)	NA	NA	NA	NA	Y	WGD/Segmental
		PbrOTC3	Pbr020144.1	PbrOTC1	Pbr006125.1	NG	0.00119241	0.00662146	0.180083	0.155343	1143	303.612	839.388	NA	3	2	1	NA	NA	0.00263452	2:2:1:1:1:1	0.476003(0.54712:0.41623:0.46466)	NA	NA	NA	NA	Y	WGD/Segmental
		PbrOTC2	Pbr005932.1	PbrOTC1	Pbr006125.1	NG	0.0414053	0.209714	0.197437	3.75812e-13	1134	307.134	826.866	NA	88	54.7076	33.2924	NA	NA	0.0869902	2.40184:2.40184:1:1:1:1	0.475131(0.543194:0.414921:0.467277)	NA	NA	NA	NA	Y	WGD/Segmental
		PbrOTC2	Pbr005932.1	PbrOTC3	Pbr020144.1	NG	0.00119241	0.00662146	0.180083	0.155343	1143	303.612	839.388	NA	3	2	1	NA	NA	0.00263452	2:2:1:1:1:1	0.476003(0.54712:0.41623:0.46466)	NA	NA	NA	NA	Y	WGD/Segmental
		PbrASS1	Pbr036913.1	PbrASS2	Pbr041010.1	NG	0.0157139	0.226309	0.0694359	1.77229e-30	1500	406.44	1093.56	NA	94	77	17	NA	NA	0.0727768	2.35445:2.35445:1:1:1:1	0.4714(0.54931:0.421105:0.443787)	NA	NA	NA	NA	Y	WGD/Segmental
		PbrASL1	Pbr007733.1	PbrASL2	Pbr016880.1	NG	0.0296345	0.179228	0.165346	3.71729e-17	1554	411.774	1142.23	NA	97	63.8147	33.1853	NA	NA	0.0692732	2.21742:2.21742:1:1:1:1	0.477842(0.546243:0.39499:0.492293)	NA	NA	NA	NA	Y	WGD/Segmental
		PbrASL1	Pbr007733.1	PbrASL3	Pbr010490.1	NG	0.0045516	0.0295007	0.154288	0.000171627	1554	451.326	1102.67	NA	18	13	5	NA	NA	0.0117975	3.95188:3.95188:1:1:1:1	0.478805(0.54817:0.395954:0.492293)	NA	NA	NA	NA	Y	WGD/Segmental
		PbrASL2	Pbr016880.1	PbrASL3	Pbr010490.1	NG	0.0301667	0.189722	0.159005	3.96647e-18	1554	397.924	1156.08	NA	99	64.8206	34.1794	NA	NA	0.0710231	1.82532:1.82532:1:1:1:1	0.478163(0.545279:0.395954:0.493256)	NA	NA	NA	NA	Y	WGD/Segmental
		PbrAIH2	Pbr007156.1	PbrAIH1	Pbr020217.2	NG	0.0609159	0.168343	0.361856	3.78442e-06	1161	299.186	861.814	NA	95	44.6309	50.3691	NA	NA	0.0885995	2.5097:2.5097:1:1:1:1	0.444961(0.524419:0.402326:0.40814)	NA	NA	NA	NA	Y	WGD/Segmental
		PbrSPMS1	Pbr013575.1	PbrSPMS2	Pbr022746.1	NG	0.0343098	0.0977741	0.350909	0.00027286	1107	280.552	826.448	NA	53	25.3201	27.6799	NA	NA	0.0503938	3.83181:3.83181:1:1:1:1	0.463063(0.547297:0.412162:0.42973)	NA	NA	NA	NA	Y	WGD/Segmental
