# Supplementary material for: PbrWRKY62-PbrADC1 module involves in superficial scald development of Pyrus bretschneideri Rehd.fruit via regulating putrescine biosynthesis
Source: Mol Hortic. 2024 Feb 20;4:6. doi: 10.1186/s43897-024-00081-8 (PMC10877817; doi:10.1186/s43897-024-00081-8)
Supplement: Supplementary file 15 — Additional file 15: Table S5. Expression profiles (FPKMs) of the putrescine-metabolism-related genes upon superficial scald development in ‘Yali’ fruit. ‘Yali’ fruits, with and without superficial scald, were sampled after -0.5 ℃ for 180 d followed by a 7-d shelf life at 20 ℃. Data, adapted from transcriptome assay, represented the mean values of two biological replicates. [file 43897_2024_81_MOESM15_ESM.xlsx]

## Sheet: Table S5
	Table S5 Expression profiles (FPKMs) of the putrescine-metabolism-related genes upon superficial scald development in ‘Yali’ fruit
	Gene Name		Gene ID	Sample/gene expression abundance (FPKMs)
				unscald fruit	scald fruit
	Arginine decarboxylase (ADC)
		PbrADC1	Pbr022368.1	25.375	150.09
	Arginase (ARG)
		PbrARG1	Pbr042692.1	30.235	29.605
	Ornithine decarboxylase (ODC)
		PbrODC1	Pbr025678.1	0.02	0
		PbrODC2	Pbr025699.1	0	0
	Nitric oxide synthase (NOS)
		PbrNOS1	Pbr015734.1	8.51	6.845
		PbrNOS2	Pbr012718.1	14.245	11.665
	Ornithine transcarbamylase (OTC)
		PbrOTC1	Pbr006125.1	59.415	56.93
		PbrOTC2	Pbr005932.1	30.745	31.255
		PbrOTC3	Pbr020144.1	15.335	15.515
	Argininosuccinate synthase (ASS)
		PbrASS1	Pbr036913.1	16.66	18.305
		PbrASS2	Pbr041010.1	85.715	80.275
		PbrASS3	Pbr041011.1	29.66	25.825
	Argininosuccinate lyase (ASL)
		PbrASL1	Pbr007733.1	2	1.775
		PbrASL2	Pbr016880.1	16.725	16.32
		PbrASL3	Pbr010490.1	9.96	10.695
	Agmatine iminohydrolase (AIH)
		PbrAIH1	Pbr020217.2	3.52	3.335
		PbrAIH2	Pbr007156.1	36.465	32.175
	N-carbamoylputrescine amidase (NLP)
		PbrNPL1	Pbr021753.2	29.925	28.47
	Spermine synthase (SPMS)
		PbrSPMS1	Pbr013575.1	16.22	13.3
		PbrSPMS2	Pbr022746.1	7.185	6.375
	Spermidine synthase (SPDS)
		PbrSPDS1	Pbr034870.2	87.39	87.75
