# Supplementary material for: PbrWRKY62-PbrADC1 module involves in superficial scald development of Pyrus bretschneideri Rehd.fruit via regulating putrescine biosynthesis
Source: Mol Hortic. 2024 Feb 20;4:6. doi: 10.1186/s43897-024-00081-8 (PMC10877817; doi:10.1186/s43897-024-00081-8)
Supplement: Supplementary file 16 — Additional file 16: Table S6. Expression profiles (FPKMs) of the putrescine-metabolism-related genes during the cold storage of ‘Dangshansuli’ fruit. ‘Dangshansuli’ fruit were sampled every 60-d storage at 0.5 ℃ followed by a 7-d shelf life at 25 ℃. Data, adapted from transcriptome assay, represented the mean values of three biological replicates. [file 43897_2024_81_MOESM16_ESM.xlsx]

## Sheet: Table S6
	Table S6 Expression profiles (FPKMs) of the putrescine-metabolism-related genes during cold storage of ‘Dangshansuli’ fruit
			Gene ID	Storage time (d)/gene expression abundance (FPKMs)
				0	60	120	180
	Arginine decarboxylase (ADC)
		PbrADC1	Pbr022368.1	21.7567	27.3033	73.83	74.2833
	Arginase (ARG)
		PbrARG1	Pbr042692.1	29.4567	26.48	18.58	22.1833
	Ornithine decarboxylase (ODC)
		PbrODC1	Pbr025678.1	0.0433333	0	0	0
		PbrODC2	Pbr025699.1	0.0433333	0	0	0
	Nitric oxide synthase (NOS)
		PbrNOS1	Pbr015734.1	8.29333	6.24	6.61667	3.25667
		PbrNOS2	Pbr012718.1	9.44	6.05333	5.98333	2.85333
	Ornithine transcarbamylase (OTC)
		PbrOTC1	Pbr006125.1	22.69	24.65	22.88	33.44
		PbrOTC2	Pbr005932.1	23.5233	17.5433	15.9433	16.7967
		PbrOTC3	Pbr020144.1	21.5667	19.1233	17.39	22.87
	Argininosuccinate synthase (ASS)
		PbrASS1	Pbr036913.1	18.4667	24.2867	14.8733	16.9867
		PbrASS2	Pbr041010.1	49.7767	42.8033	51.5733	46.89
		PbrASS3	Pbr041011.1	18.63	17.2233	17.43	26.8767
	Argininosuccinate lyase (ASL)
		PbrASL1	Pbr007733.1	3.32667	3.00333	4.16	3.13
		PbrASL2	Pbr016880.1	21.9667	24.3	24.27	23.8533
		PbrASL3	Pbr010490.1	0.58	0.25	0.8	0.57
	Agmatine iminohydrolase (AIH)
		PbrAIH1	Pbr020217.2	2.57667	5.37333	6.45333	13.1167
		PbrAIH2	Pbr007156.1	64.1567	71.1667	52.3367	63.35
	N-carbamoylputrescine amidase (NLP)
		PbrNPL1	Pbr021753.2	21.74	24.8867	20.7533	31.0967
	Spermine synthase (SPMS)
		PbrSPMS1	Pbr013575.1	17.8167	14.2533	10.3633	9.43667
		PbrSPMS2	Pbr022746.1	7.81	10.63	7.16333	12.0367
	Spermidine synthase (SPDS)
		PbrSPDS1	Pbr034870.2	30.8233	41.8467	55.35	69.8033
