# Supplementary material for: PbrWRKY62-PbrADC1 module involves in superficial scald development of Pyrus bretschneideri Rehd.fruit via regulating putrescine biosynthesis
Source: Mol Hortic. 2024 Feb 20;4:6. doi: 10.1186/s43897-024-00081-8 (PMC10877817; doi:10.1186/s43897-024-00081-8)
Supplement: Supplementary file 17 — Additional file 17: Table S7. Physico-chemical characteristics of 47 plant ADCs. 47 ADCs genes were characterized from 26 plants by the BLASTP of their genome (Goodstein et al. 2012). [file 43897_2024_81_MOESM17_ESM.xlsx]

## Sheet: Table S7
	Table S7 Physico-chemical characteristics of 47 plant ADCs
	Species	Gene name	Gene ID	Parameter
				Chromosome location	CDS length	Protein length (aa)	Mw (kDa)	pI	Formula	Extinction coefficient	Instability index	Aliphatic index	GRAVY	Strand	Predicted subcellular localization	Domain or motif
	Aquilegia coerulea
		AcADC1	Aqcoe5G177400	Chr_05:10254704..10257818	2283	760	81.911	5.18	C2391H3673N643O704S19	62115	40.32	87.34	-0.098	forward	Chloroplast/Nucleus	Orn_Arg_deC_N, d7odca1
	Anacardium occidentale
		AoADC1	Anaoc.0003s1786	scaffold_3:17051687..17053862	2175	724	78763.3	4.99	C3510H5430N926O1069S33	70135	40.89	87.82	-0.041	forward	Chloroplast	Orn_Arg_deC_N, d7odca1
		AoADC2	Anaoc.0011s0021	scaffold_11:118318..121915	2172	723	78701.6	5.15	C3510H5472N930O1061S32	64845	38.38	91.41	-0.033	forward	Chloroplast	Orn_Arg_deC_N, d7odca1
	Arabidopsis thaliana
		AtADC1	AT4G34710	Chr4:16560029..16563044	2136	711	77219.4	5.12	C3424H5360N922O1055S28	57145	46.92	91.45	-0.077	reverse	Chloroplast	Orn_Arg_deC_N, d7odca1
		AtADC2	AT2G16500	Chr2:7150513..7153430	2109	702	76175.5	5.38	C3374H5271N915O1029S33	62895	39.35	89	-0.075	reverse	Chloroplast/ Nucleus	Orn_Arg_deC_N, d7odca1
	Amborella trichopoda
		AtiADC1	evm_27.TU.AmTr_v1.0_scaffold00182.8	AmTr_v1.0_scaffold00182:152690..154784	2094	697	75340.9	5.22	C3346H5257N901O1013S32	64135	43.17	94.46	0.023	forward	Chloroplast	Orn_Arg_deC_N, d7odca1
	Brachypodium distachyon
		BdADC1	Bradi1g50067	Bd1:48884740..48888341	2133	710	75060.2	4.93	C3314H5201N917O1009S32	54165	36.24	92.03	0.117	forward	Chloroplast/Mitochondrion./Nucleus	Orn_Arg_deC_N, d7odca1
	Beta vulgaris
		BvADC1	EL10Ac9g21627	Chr9_EL10_PGA_scaffold8:25990902..25993101	2199	732	78979.6	5.31	C3496H5466N952O1066S34	54540	42.94	88.95	-0.058	forward	Nucleus	Orn_Arg_deC_N, d7odca1
	Citrus clementina
		CcADC1	Ciclev10027873m.g	scaffold_8:6834486..6837762	2262	753	80836.9	5.13	C3591H5603N959O1094S35	63480	40.98	89.87	-0.009	reverse	Nucleus	Orn_Arg_deC_N, d7odca1
	Carya illinoinensis
		CiADC1	Caril.05G073600	Chr05:8466915..8470140	2163	720	77366.1	5.26	C3435H5390N922O1044S33	60500	39.66	93.74	0.063	reverse	Chloroplast	Orn_Arg_deC_N, d7odca1
		CiADC2	Caril.06G130300	Chr06:29830695..29834701	2145	714	76951.4	5.03	C3411H5356N920O1044S31	61865	44.01	94.38	0.013	forward	Chloroplast/Nucleus	Orn_Arg_deC_N, d7odca1
	Carica papaya
		CpADC1	evm.TU.supercontig_150.13	supercontig_150:168538..170755	2217	738	79291	5.17	C3521H5495N945O1073S33	64510	39.7	89.73	0.005	forward	Chloroplast/Nucleus	Orn_Arg_deC_N, d7odca1
	Eruca vesicaria
		EvADC1	Eruve.2666s0007	Eruc_scaffold2666:25847..28604	2070	689	75367.6	4.97	C3337H5222N888O1029S35	57395	44.31	89.93	-0.075	reverse	Chloroplast	Orn_Arg_deC_N, d7odca1
		EvADC2	Eruve.9708s0001	Eruc_scaffold9708:4839..7416	2085	694	75171.3	5.19	C3325H5234N904O1025S28	52675	44.17	91.69	-0.079	reverse	Chloroplast	Orn_Arg_deC_N, d7odca1
		EvADC3	Eruve.3135s0003	Eruc_scaffold3135:12803..15445	2085	694	75394.6	5.15	C3335H5243N905O1026S30	52675	44.75	90.85	-0.089	reverse	Chloroplast	Orn_Arg_deC_N, d7odca1
		EvADC4	Eruve.2571s0014	Eruc_scaffold2571:54291..57052	2028	675	73613.5	5.26	C3264H5102N882O999S29	52675	41.15	88.64	-0.113	forward	Chloroplast	Orn_Arg_deC_N, d7odca1
	Fragaria vesca
		FvADC1	gene01668-v1.0-hybrid	Fvb2:10530881..10533035	2154	717	77396	5.16	C3428H5360N922O1047S36	62115	44.18	89.78	0.013	reverse	Chloroplast/Nucleus	Orn_Arg_deC_N, d7odca1
		FvADC2	gene00390-v1.0-hybrid	Fvb7:4735278..4738168	2127	708	76684.3	5.27	C3407H5319N915O1031S34	63480	42.7	90.9	0.017	reverse	Chloroplast/Nucleus/Peroxisome	Orn_Arg_deC_N, d7odca1
	Gossypium hirsutum
		GhADC1	Gohir.A04G123600	A04:79816242..79818977	2154	717	78069.7	5.32	C3467H5407N923O1060S34	62770	43.83	87.85	-0.066	forward	Chloroplast	Orn_Arg_deC_N, d7odca1
		GhADC2	Gohir.D02G220800	D02:69389273..69391998	2139	712	77304.1	5.22	C3432H5400N924O1044S31	61405	40.89	96.56	0	reverse	Chloroplast	Orn_Arg_deC_N, d7odca1
		GhADC3	Gohir.A03G199500	A03:107270217..107272932	2139	712	77172.7	5.21	C3422H5383N929O1046S28	61280	41.39	97.11	-0.01	reverse	Chloroplast	Orn_Arg_deC_N, d7odca1
		GhADC4	Gohir.D04G165600	D04:53547898..53550513	2148	715	78264.8	5.46	C3476H5420N926O1066S32	64260	41.63	86.71	-0.101	forward	Chloroplast	Orn_Arg_deC_N, d7odca1
		GhADC5	Gohir.A13G091000	A13:47383274..47387612	2181	726	78145.6	5.17	C3466H5407N935O1061S31	64385	42.68	90.15	-0.008	reverse	Chloroplast/Nucleus	Orn_Arg_deC_N, d7odca1
		GhADC6	Gohir.D13G096600	D13:25957482..25961781	2181	726	78169.7	5.25	C3472H5423N935O1059S30	65875	40.7	91.76	0.006	forward	Chloroplast	Orn_Arg_deC_N, d7odca1
	Musa acuminata
		MaADC1	GSMUA_Achr10G07480_001	chr10:17696580..17698863	1908	635	68077.2	4.88	C3003H4684N824O916S34	55905	40.41	90.39	0.053	forward	Chloroplast	Orn_Arg_deC_N, d7odca1
		MaADC2	GSMUA_Achr1G08110_001	chr1:6258396..6260797	1971	656	69874.6	5.37	C3085H4817N845O932S38	57770	42.12	90.64	0.13	reverse	Chloroplast	Orn_Arg_deC_N, d7odca1
	Malus domestica
		MdADC1	MD10G1062500	Chr10:8507600..8509960	2193	730	78514.1	5.23	C3470H5427N937O1066S37	59135	43.49	88.15	-0.033	forward	Chloroplast	Orn_Arg_deC_N, d7odca1
		MdADC2	MD05G1055300	Chr05:9464511..9466896	2187	728	77994.3	5.26	C3454H5382N934O1059S33	57520	43.54	88.02	-0.019	forward	Nucleus	Orn_Arg_deC_N, d7odca1
	Manihot esculenta
		MeADC1	Manes.04G083000	Chromosome04:22043237..22048875	2157	718	77014.7	5.24	C3415H5345N915O1040S36	52145	43.51	91.41	0.055	forward	Chloroplast	Orn_Arg_deC_N, d7odca1
		MeADC2	Manes.11G081600	Chromosome11:14913678..14919353	2175	724	78017.5	5.36	C3461H5399N933O1055S33	59010	40.1	89.31	-0.02	reverse	Chloroplast	Orn_Arg_deC_N, d7odca1
	Myagrum perfoliatum
		MpADC1	Myper.0015s0517	scaffold_15:1447728..1451561	2142	713	77517.7	4.98	C3434H5366N924O1062S29	57270	47.62	91.61	-0.079	reverse	Chloroplast/Nucleus	Orn_Arg_deC_N, d7odca1
		MpADC2	Myper.0018s0058	Myag_scaffold18:223284..227082	2142	713	77517.7	4.98	C3434H5366N924O1062S29	57270	47.62	91.61	-0.079	reverse	Chloroplast/Nucleus	Orn_Arg_deC_N, d7odca1
		MpADC3	Myper.0008s0490	scaffold_8:3322078..3324852	2109	702	76202.7	5.67	C3385H5312N924O1022S28	62645	37.5	91.68	-0.069	reverse	Chloroplast	Orn_Arg_deC_N, d7odca1
		MpADC4	Myper.0060s0042	Myag_scaffold60:290056..292779	2109	702	76202.7	5.67	C3385H5312N924O1022S28	62645	37.5	91.68	-0.069	forward	Chloroplast	Orn_Arg_deC_N, d7odca1
	Physcomitrium patens
		PpADC1	Pp3c5_3660	Chr05:2475308..2479272	2070	689	76194.1	5.84	C3380H5317N917O1013S37	57145	39.76	88.17	-0.143	forward	Chloroplast	Orn_Arg_deC_N, d7odca1
	Pyrus bretschneideri
		PbrADC1	Pbr022368.1	Chr10:24954027-24957081	2184	727	78.229	5.35	C3450H5392N942O1059S38	59135	42.82	86.77	-0.055	reverse	Chloroplast	Orn_Arg_deC_N, d7odca1
	Ricinus communis
		RcADC1	30131.t000290	30131:1780910..1783814	2175	724	77794.2	5.1	C3448H5394N924O1061S32	58885	45.12	90.65	-0.015	reverse	Chloroplast/Nucleus/Peroxisome	Orn_Arg_deC_N, d7odca1
	Sorghum bicolor
		SbADC1	Sobic.010G021800	Chr10:1745743..1748977	2106	701	74283.4	4.99	C3283H5145N907O996S32	57145	37.87	90.11	0.069	reverse	Chloroplast/Nucleus	Orn_Arg_deC_N, d7odca1
	Selaginella moellendorffii
		SmADC1	70229	scaffold_0:762242..764081	1842	613	65566.1	5.36	C2895H4577N801O867S34	53830	46.8	93.74	0.082	forward	Chloroplast/Cytoplasm	Orn_Arg_deC_N, d7odca1
		SmADC2	139552	scaffold_0:2871788..2874458	1884	627	69425.3	5.75	C3069H4854N848O925S31	43290	35.88	93.17	-0.097	forward	Chloroplast	Orn_Arg_deC_N, d7odca1
	Spirodela polyrhiza
		SpADC1	Spipo16G0022600	pseudo16:1712923..1715107	2184	727	77409.9	5.25	C3421H5342N936O1042S36	61405	46.99	89.41	0.025	reverse	Chloroplast/Nucleus	Orn_Arg_deC_N, d7odca1
	Solanum tuberosum
		StADC1	Soltu.DM.10G016630	chr10:46444705..46447551	2163	720	78150.3	5.01	C3471H5394N924O1072S29	60375	47.78	88.14	-0.072	reverse	Chloroplast	Orn_Arg_deC_N, d7odca1
		StADC2	Soltu.DM.01G050280	chr01:86970886..86974049	2208	735	79137.2	4.93	C3504H5460N934O1098S28	72740	40.97	87.82	-0.069	forward	Chloroplast	Orn_Arg_deC_N, d7odca1
	Vigna unguiculata
		VuADC1	Vigun09g270300	Vu09:43265087..43269817	2055	684	73545.8	5.09	C3277H5126N870O992S30	59010	42.61	94.08	0.065	reverse	Chloroplast	Orn_Arg_deC_N, d7odca1
	Vitis vinifera
		VvADC1	VIT_203s0038g00760	chr3:644717..646880	2163	720	77492.9	5.23	C3435H5363N933O1046S32	57395	39.49	91.29	-0.019	reverse	Chloroplast/Nucleus	Orn_Arg_deC_N, d7odca1
	Zea mays
		ZmADC1	Zm00001d045470	9:23397354..23399439	2085	694	73506.5	5.06	C3250H5089N901O981S32	57145	38.18	89.77	0.076	forward	Chloroplast/Nucleus	Orn_Arg_deC_N, d7odca1
		ZmADC2	Zm00001d051194	4:148148820..148150740	1920	639	70756.7	5.18	C3167H4940N830O953S27	86095	38.78	87.75	-0.237	forward	Chloroplast/Cytoplasm/Mitochondrion/Peroxisome	Orn_Arg_deC_N, d7odca1
