# Supplementary material for: PbrWRKY62-PbrADC1 module involves in superficial scald development of Pyrus bretschneideri Rehd.fruit via regulating putrescine biosynthesis
Source: Mol Hortic. 2024 Feb 20;4:6. doi: 10.1186/s43897-024-00081-8 (PMC10877817; doi:10.1186/s43897-024-00081-8)
Supplement: Supplementary file 18 — Additional file 18: Table S8. Expression profiles (FPKMs) of PbrWRKYs, PbrbZIPs, and PbrMYBs during cold storage of ‘Dangshansuli’ fruit. ‘Dangshansuli’ fruit were sampled every 60-d storage at 0.5 ℃ followed by a 7-d shelf life at 25 ℃. PbrWRKYs, PbrbZIPs, and PbrMYBs genes were characterized from the P. bretschneideri Rehd. genome (Cao et al. 2016; Huang et al. 2015; Ma et al. 2021). Data, adapted from transcriptome assay, represented the mean values of three biological replicates. [file 43897_2024_81_MOESM18_ESM.xlsx]

## Sheet: Table S8
	Table S8 Expression profiles (FPKMs) of PbrWRKYs, PbrbZIPs, and PbrMYBs during cold storage of ‘Dangshansuli’ fruit
	Gene name		Gene ID	Storage time (d)/gene expression abundance (FPKMs)
				0	60	120	180
	WRKY gene family
		PbrWRKY1	Pbr018673.1	0	0	0	0
		PbrWRKY2	Pbr018725.1	0.0833333	0.07	0.153333	0.31
		PbrWRKY3	Pbr013623.1	0.0166667	0.0666667	0.176667	0.64
		PbrWRKY4	Pbr025184.1	49.0633	53.45	44.34	62.9767
		PbrWRKY5	Pbr007354.1	15.8333	17.5367	13.1733	16.7467
		PbrWRKY6	Pbr022698.1	3.44667	6.51333	2.13667	1.22333
		PbrWRKY7	Pbr039741.1	0.126667	0.136667	0.05	2.26333
		PbrWRKY8	Pbr041407.1	24.5933	28.7567	26.4733	29.5267
		PbrWRKY9	Pbr023119.1	18.24	21.8167	23.94	26.71
		PbrWRKY10	Pbr013092.1	5.89	6.69	10.62	13.8267
		PbrWRKY11	Pbr028604.1	0.08	0.153333	0.07	0.1
		PbrWRKY12	Pbr025301.2	7.93	8.57	8.76	9.35667
		PbrWRKY13	Pbr000523.1	11.3933	17.5633	17.04	20.1567
		PbrWRKY14	Pbr000122.1	29.1133	25.5367	28.2967	40.2633
		PbrWRKY15	Pbr037452.1	0.506667	0.336667	0.346667	1.50333
		PbrWRKY16	Pbr017706.1	0.506667	1.14	0.346667	1.38333
		PbrWRKY17	Pbr011472.1	0.0166667	0.01	0.0266667	0.283333
		PbrWRKY18	Pbr003660.1	0.3	0.753333	1.81667	3.01333
		PbrWRKY19	Pbr014160.1	0.493333	0.74	2.28667	2.84
		PbrWRKY20	Pbr036688.1	0.02	0.01	0.01	0.12
		PbrWRKY21	Pbr035120.1	1.69667	2.73333	1.22	0.896667
		PbrWRKY22	Pbr002230.1	0.02	0.01	0.01	0.01
		PbrWRKY23	Pbr015073.1	2.44	8.92333	4.89	14.8967
		PbrWRKY24	Pbr032444.1	0	0	0.0366667	0
		PbrWRKY25	Pbr029435.1	0.0666667	0.0133333	0.0566667	0
		PbrWRKY26	Pbr007956.1	0.0266667	0.0166667	0	0.0333333
		PbrWRKY27	Pbr007949.1	0.0266667	0.0166667	0	0.0333333
		PbrWRKY28	Pbr002913.1	0.0333333	0.316667	3.33333	11.5367
		PbrWRKY29	Pbr002914.1	0	0	0.0333333	0.05
		PbrWRKY30	Pbr021938.1	0	0	0	0
		PbrWRKY31	Pbr021935.1	0.21	0.08	0.156667	0.153333
		PbrWRKY32	Pbr021930.1	0	0.04	0.02	0
		PbrWRKY33	Pbr019026.1	0.04	0.11	1.20333	2.39
		PbrWRKY34	Pbr019030.1	2.21	5.06	11.45	20.8233
		PbrWRKY35	Pbr025002.1	0	0	0.373333	0.603333
		PbrWRKY36	Pbr001724.1	36.6633	50.18	41.9267	36.2267
		PbrWRKY37	Pbr005390.1	4.2	5.11333	5.41667	6.17
		PbrWRKY38	Pbr004885.1	1.20667	1.49333	3.43667	2.71667
		PbrWRKY39	Pbr029646.1	2.52	4.44667	6.07	35.2267
		PbrWRKY40	Pbr005253.2	40.6767	39.9867	27.02	28.7767
		PbrWRKY41	Pbr041812.1	0	0.14	0.3	0.79
		PbrWRKY42	Pbr018160.1	9.38333	17.0667	14.67	35.8367
		PbrWRKY43	Pbr018132.1	4.76	8.31	7.94333	20.8667
		PbrWRKY44	Pbr018122.1	0.106667	0.133333	0.7	3.17333
		PbrWRKY45	Pbr021356.1	73.77	75.44	59.47	38.7933
		PbrWRKY46	Pbr021316.1	1.19667	5.45333	3.95	6.70333
		PbrWRKY47	Pbr016102.1	12.1667	9.93	10.1633	8.29
		PbrWRKY48	Pbr031922.1	1.52667	2.2	3.29	11.2833
		PbrWRKY49	Pbr039547.1	1.19667	5.45333	3.95	6.70333
		PbrWRKY50	Pbr009057.1	5.15667	9.42667	8.49	9.04667
		PbrWRKY51	Pbr041200.1	47.2733	101.96	48.1	39.9633
		PbrWRKY52	Pbr031548.1	0.0166667	0.0933333	0.0866667	0.42
		PbrWRKY53	Pbr034115.1	0.85	1.27	2.15333	4.8
		PbrWRKY54	Pbr004345.1	0.09	0.266667	0	0.33
		PbrWRKY55	Pbr001238.1	0.14	0.433333	1.16667	2.78333
		PbrWRKY56	Pbr001239.1	0.07	0.286667	1.11333	2.51
		PbrWRKY57	Pbr001240.1	0	0	0	0
		PbrWRKY58	Pbr001243.1	0	0	0	0.0166667
		PbrWRKY59	Pbr014651.1	0	0	0	0
		PbrWRKY60	Pbr008278.1	39.9533	45.3933	47.9233	25.4833
		PbrWRKY61	Pbr023691.1	0.03	0.136667	0.183333	1.68
		PbrWRKY62	Pbr001424.1	0.116667	0.243333	3.89	5.53
		PbrWRKY63	Pbr001425.1	0.0666667	0.103333	0.176667	0.113333
		PbrWRKY64	Pbr010799.1	0	0.0266667	0.0333333	0.29
		PbrWRKY65	Pbr010843.1	0	0	0	0.0266667
		PbrWRKY66	Pbr039129.1	0.03	0.0566667	0.113333	1.44333
		PbrWRKY67	Pbr029950.1	11.4067	15.57	10.0233	11.99
		PbrWRKY68	Pbr029927.2	7.20333	8.95	5.83333	5.89333
		PbrWRKY69	Pbr042883.1	5.13	12.3933	8.29667	14.1733
		PbrWRKY70	Pbr015019.1	22.1067	27.35	30.2667	48.9533
		PbrWRKY71	Pbr002685.1	18.03	35.62	32.3367	89.9433
		PbrWRKY72	Pbr009294.1	0.14	0	0	0
		PbrWRKY73	Pbr009274.1	6.10333	6.20333	6.16	5.7
		PbrWRKY74	Pbr020001.1	9.45333	11.2967	19.08	34.2833
		PbrWRKY75	Pbr020000.1	0.02	0.02	1.44	3.03667
		PbrWRKY76	Pbr019883.1	0.0433333	0.283333	2.72	2.21333
		PbrWRKY77	Pbr019675.1	19.1367	19.42	15.84	13.73
		PbrWRKY78	Pbr034242.2	15.33	17.75	13.47	13.0667
		PbrWRKY79	Pbr015297.1	2.94667	6.39667	5.17	10.79
		PbrWRKY80	Pbr026903.1	0.0333333	0.413333	1.83333	4.60667
		PbrWRKY81	Pbr037640.1	4.44667	6.61333	5.76333	29.6367
		PbrWRKY82	Pbr022408.1	0.0366667	0	0.153333	1.82333
		PbrWRKY83	Pbr008639.1	0.9	2.39333	5.78	11.2967
		PbrWRKY84	Pbr002398.1	0.26	0.343333	1.19	6.91333
		PbrWRKY85	Pbr038414.1	55	54.0433	46.3533	33.86
		PbrWRKY86	Pbr041858.1	0.156667	1.58333	2.36	12.95
		PbrWRKY87	Pbr038101.1	0.0833333	0.113333	0.06	2.92
		PbrWRKY88	Pbr015939.1	3.48333	4.83667	7.25333	13.7733
		PbrWRKY89	Pbr021534.1	0	0.0133333	0	0
		PbrWRKY90	Pbr021555.1	0	0	0	0
		PbrWRKY91	Pbr029304.1	0.0133333	0	0	0
		PbrWRKY92	Pbr029307.1	0.0133333	0	0	0
		PbrWRKY93	Pbr029330.1	2.81	3.56333	3.08	3.21333
		PbrWRKY94	Pbr029332.1	0	0	0	0
		PbrWRKY95	Pbr029794.1	0	0	0	0
		PbrWRKY96	Pbr029797.1	0	0	0	0
		PbrWRKY97	Pbr032698.1	0.37	0.71	0.38	4.13
		PbrWRKY98	Pbr032702.1	9.57333	2.25667	3.41	0.696667
		PbrWRKY99	Pbr038991.1	0.0133333	0	0	0
		PbrWRKY100	Pbr042500.1	0	0	0	0
		PbrWRKY101	Pbr001471.1	0.08	0.07	0.123333	0.393333
		PbrWRKY102	Pbr006376.1	0.0666667	0.1	0.0566667	0
		PbrWRKY103	Pbr006380.1	0.0166667	0.146667	0.0866667	0.146667
	MYB gene family
		PbrMYB1	Pbr041520.1	0	0	0	0
		PbrMYB2	Pbr042626.1	0	0	0	0
		PbrMYB3	Pbr003370.1	10.75	16.24	14.53	14.92
		PbrMYB4	Pbr001709.1	0	0	0.02	0
		PbrMYB5	Pbr033457.1	0	0	0	0
		PbrMYB6	Pbr020295.1	25.2833	37.68	54.28	39.48
		PbrMYB7	Pbr009229.1	1.13333	1.25333	2.31	3.91667
		PbrMYB8	Pbr038922.1	51.4967	68.62	38.2733	18.86
		PbrMYB9	Pbr033089.1	0.0233333	0	0.383333	0.546667
		PbrMYB10	Pbr022669.1	0.49	2.55	2.07667	3.68
		PbrMYB11	Pbr013315.1	0.596667	1.78667	3.39	9.14333
		PbrMYB12	Pbr000876.1	0.116667	0.113333	0.0766667	0.0366667
		PbrMYB13	Pbr034885.1	0	0	0	0
		PbrMYB14	Pbr011268.1	0.0166667	0.0333333	0.0466667	0
		PbrMYB15	Pbr030848.1	0	0	0	0.0133333
		PbrMYB16	Pbr024975.1	0	0	0	0
		PbrMYB17	Pbr018024.1	0.05	0	0.0166667	0.0166667
		PbrMYB18	Pbr013860.1	0	0	0	0
		PbrMYB19	Pbr001932.1	0.01	0	0	0.01
		PbrMYB20	Pbr001520.1	2.71333	5.34333	3.38667	10.4567
		PbrMYB21	Pbr000268.1	0.54	0.76	0.873333	6.69667
		PbrMYB22	Pbr024420.1	0.133333	0.0333333	0	0
		PbrMYB23	Pbr014994.1	1.13333	0.873333	0.92	1.95667
		PbrMYB24	Pbr011980.1	2.84	4.89	2.34	0.636667
		PbrMYB25	Pbr001638.1	0	0.0333333	0.0166667	0.0166667
		PbrMYB26	Pbr001148.1	2.4	2.68	2.04333	0.663333
		PbrMYB27	Pbr028812.1	1.05667	2.35667	4.48	1.21333
		PbrMYB28	Pbr025360.1	0.416667	0.563333	0.503333	2.81
		PbrMYB29	Pbr004276.1	1.46	0.443333	0.48	1.30667
		PbrMYB30	Pbr023547.1	0	0	0	0
		PbrMYB31	Pbr015228.1	1.02333	2.48333	3.04	4.29667
		PbrMYB32	Pbr013437.1	0.05	0.05	0.0266667	0
		PbrMYB33	Pbr042132.1	0	0	0	0
		PbrMYB34	Pbr038874.1	2.12333	2.24	2.11	1.97
		PbrMYB35	Pbr030940.1	6.53667	10.0033	6.00667	8.12667
		PbrMYB36	Pbr016603.1	0	0	0	0
		PbrMYB37	Pbr011095.1	0.813333	2.87667	1.37333	3.25667
		PbrMYB38	Pbr021193.1	0.11	0.24	0.206667	0.0166667
		PbrMYB39	Pbr021178.1	0.11	0.24	0.206667	0.0166667
		PbrMYB40	Pbr018111.1	0.0233333	0.0133333	0	0
		PbrMYB41	Pbr016661.1	0.0266667	0	0	0
		PbrMYB42	Pbr009823.1	23.6633	22.6267	18.7667	10.7333
		PbrMYB43	Pbr042296.1	0	0	0	0
		PbrMYB44	Pbr041525.1	0.0533333	0.213333	0.503333	5.25
		PbrMYB45	Pbr030553.1	0.0233333	0.3	0.966667	1.16667
		PbrMYB46	Pbr019262.1	10.0367	8.07667	23.22	5.49333
		PbrMYB47	Pbr014381.1	9.25	10.7967	10.1133	15.0367
		PbrMYB48	Pbr001950.1	0.0266667	0.0266667	0	0
		PbrMYB49	Pbr040860.1	0	0.0166667	0	0.0366667
		PbrMYB50	Pbr037155.1	0	0	0	0
		PbrMYB51	Pbr032003.1	0	0	0	0
		PbrMYB52	Pbr028904.1	0.0366667	0.0366667	0	0.0166667
		PbrMYB53	Pbr024765.1	6.62333	5.74667	7.05333	3.45333
		PbrMYB54	Pbr016839.1	0	0.02	0	0
		PbrMYB55	Pbr015283.1	0	0	0	0
		PbrMYB56	Pbr002501.1	0	0.0366667	0	0
		PbrMYB57	Pbr031409.1	0	0	0	0
		PbrMYB58	Pbr011441.1	51.4133	113.837	83.7333	34.9967
		PbrMYB59	Pbr036818.1	0.0466667	0	0	0
		PbrMYB60	Pbr031798.1	0.126667	0.0733333	0.0933333	0
		PbrMYB61	Pbr031366.2	0.0433333	0.326667	0.153333	0
		PbrMYB62	Pbr010210.1	0.0366667	0	0.02	0.0166667
		PbrMYB63	Pbr002556.1	0.68	1.31	0.49	0.0166667
		PbrMYB64	Pbr002014.1	4.14667	3.89667	2.30667	2.74333
		PbrMYB65	Pbr000749.2	6.80667	9.29	7.98667	7.56667
		PbrMYB66	Pbr039864.1	0.0133333	0.196667	0.23	1.36333
		PbrMYB67	Pbr038870.1	0.866667	1.60333	1.45	2.6
		PbrMYB68	Pbr031682.1	0.02	0.02	0.04	0.61
		PbrMYB69	Pbr028725.1	0.646667	1.17333	0.286667	0.813333
		PbrMYB70	Pbr019908.1	0	0	0	0
		PbrMYB71	Pbr001952.1	0	0	0	0
		PbrMYB72	Pbr001888.1	0.0333333	0.0466667	0.1	0.0533333
		PbrMYB73	Pbr032528.1	1.30333	6.18333	16.19	5.52333
		PbrMYB74	Pbr030135.1	0	0	0	0
		PbrMYB75	Pbr024977.1	0	0.05	0.176667	0.22
		PbrMYB76	Pbr016663.1	0	0.0266667	0	0
		PbrMYB77	Pbr015230.1	1.15333	3.09	15.0133	10.2433
		PbrMYB78	Pbr029909.1	0.0133333	0.0166667	0.176667	0
		PbrMYB79	Pbr024978.1	0.02	0.04	0.126667	1.12
		PbrMYB80	Pbr020733.1	15.4467	25.4367	21.45	31.4067
		PbrMYB81	Pbr003370.1	10.75	16.24	14.53	14.92
		PbrMYB82	Pbr038922.1	51.4967	68.62	38.2733	18.86
		PbrMYB83	Pbr020726.1	15.4467	25.4367	21.45	31.4067
		PbrMYB84	Pbr006264.1	5.12333	5.01333	4.41	2.54667
		PbrMYB85	Pbr030136.1	0.02	0	0	0
		PbrMYB86	Pbr019903.1	0	0.0666667	0.18	0.41
		PbrMYB87	Pbr008630.1	0.04	0.276667	0.02	0.04
		PbrMYB88	Pbr038434.1	0.7	2.82	2.24	1.17333
		PbrMYB89	Pbr026080.1	1.83333	4.48667	2.91	2.47
		PbrMYB90	Pbr023831.1	0	0	0	0
		PbrMYB91	Pbr019293.1	1.79	4.46333	2.84	1.20333
		PbrMYB92	Pbr007283.1	0	0	0	0
		PbrMYB93	Pbr006685.1	8.3	12.7867	9.92	12.9167
		PbrMYB94	Pbr005982.2	7.62	13.17	8.58667	7.26667
		PbrMYB95	Pbr004921.1	0	0	0	0
		PbrMYB96	Pbr003240.1	0.0366667	0	0	0
		PbrMYB97	Pbr039365.1	0.696667	1.13333	0.29	0.0166667
		PbrMYB98	Pbr028978.1	0.0466667	0.05	0.0666667	0
		PbrMYB99	Pbr028561.1	0	0	0	0
		PbrMYB100	Pbr013413.1	18.8633	33.9533	22.2967	26.2233
		PbrMYB101	Pbr010042.1	0.476667	1.63667	0.773333	0.54
		PbrMYB102	Pbr039284.1	0.07	0.18	0.223333	0.303333
		PbrMYB103	Pbr036591.1	0	0	0	0.00666667
		PbrMYB104	Pbr036590.1	0	0	0	0.00666667
		PbrMYB105	Pbr017813.1	0	0	0	0.00666667
		PbrMYB106	Pbr012310.1	0.48	0.43	2.43667	6.91333
		PbrMYB107	Pbr008748.1	1.48	2.17	3.75667	2.71
		PbrMYB108	Pbr001350.1	0	0.02	0	0.04
		PbrMYB109	Pbr024492.1	0.123333	0.52	11.8667	96.18
		PbrMYB110	Pbr024426.1	0	0	0	0
		PbrMYB111	Pbr022028.1	87.4033	200.983	166.91	198.283
		PbrMYB112	Pbr020777.1	5.05667	5.97	5.17333	4.84667
		PbrMYB113	Pbr017972.1	0	0	0	0
		PbrMYB114	Pbr013713.1	1.63667	1.69333	1.74	1.77333
		PbrMYB115	Pbr011369.1	1.92333	2.17667	1.24667	1.17
		PbrMYB116	Pbr003929.1	0.45	1.95333	0.74	1.44667
		PbrMYB117	Pbr033988.1	0.52	0.43	0.47	0.0933333
		PbrMYB118	Pbr027028.1	0	0	0	0
		PbrMYB119	Pbr020666.1	0	0	0	0
		PbrMYB120	Pbr002549.1	3.01667	3.03667	2.03	3.62667
		PbrMYB121	Pbr038869.1	0.126667	0.16	0.77	4.39
		PbrMYB122	Pbr038701.2	0	0	0	0
		PbrMYB123	Pbr038559.1	0.116667	0.0766667	0.04	0.09
		PbrMYB124	Pbr020365.1	0.0333333	0	0	0
		PbrMYB125	Pbr017565.1	43.01	42.3267	44.04	38.1967
		PbrMYB126	Pbr035927.1	5.54667	7.10333	5.47667	4.54667
		PbrMYB127	Pbr028319.1	0.263333	0.66	0.61	0.256667
		PbrMYB128	Pbr018379.1	0	0	0.0233333	0.08
		PbrMYB129	Pbr018029.1	0	0	0.496667	2.36667
		PbrMYB130	Pbr036672.1	0	0	0	0
		PbrMYB131	Pbr027035.1	0	0	0	0
		PbrMYB132	Pbr019687.1	18.79	39.4667	42.6733	69.0967
		PbrMYB133	Pbr017966.1	0	0	0	0
		PbrMYB134	Pbr009464.1	26.8467	37.15	31.6633	26.6567
	bZIP gene family
		PbrbZIP1	Pbr001076.1	3.42333	9.56667	6.76667	20.8433
		PbrbZIP2	Pbr002338.1	10.3367	10.7967	10.0633	8.28
		PbrbZIP3	Pbr002470.1	1.63667	1.74333	2.25	1.26
		PbrbZIP4	Pbr002622.1	46.2567	42.2933	27.5867	40.0033
		PbrbZIP5	Pbr002928.1	2.04	0.193333	0.453333	0.57
		PbrbZIP6	Pbr002981.1	5.06	0.973333	2.74667	0.996667
		PbrbZIP7	Pbr003516.1	0	0	0	0
		PbrbZIP8	Pbr003518.1	0.273333	0.436667	0.316667	1.09333
		PbrbZIP9	Pbr003750.1	5.61333	3.17	4.61667	4.85
		PbrbZIP10	Pbr004364.1	0.19	0.256667	0.25	1.91
		PbrbZIP11	Pbr005556.1	17.0533	12.3833	16.0733	19.3467
		PbrbZIP12	Pbr005557.1	9.04667	5.53667	5.75	4.8
		PbrbZIP13	Pbr005860.1	7.74333	5.48333	6.69333	4.49
		PbrbZIP14	Pbr005861.1	12.1433	15.3	19.6	19.11
		PbrbZIP15	Pbr005914.1	1656.36	1123.99	624.277	475.277
		PbrbZIP16	Pbr006046.1	14.78	19.99	20.4433	13.2167
		PbrbZIP17	Pbr007163.1	2.17333	2.15333	2.16333	1.48333
		PbrbZIP18	Pbr007566.2	2.44	1.80667	2.46	2.62333
		PbrbZIP19	Pbr007589.1	7.29667	8.70667	10.8433	4.68
		PbrbZIP20	Pbr008557.1	2.05667	3.14333	2.06	0.776667
		PbrbZIP21	Pbr008558.1	0	0	0	0
		PbrbZIP22	Pbr009074.1	21.07	21.1033	24.4733	21.5467
		PbrbZIP23	Pbr009262.1	3.05333	10.89	12.8133	37.4967
		PbrbZIP24	Pbr009654.1	24.57	27.58	25.62	26.6333
		PbrbZIP25	Pbr009693.1	0.196667	0.306667	0.04	0.0766667
		PbrbZIP26	Pbr010436.1	16.9033	15.71	16.1167	12.0233
		PbrbZIP27	Pbr010517.1	33.7433	35.9833	40.8333	54.3367
		PbrbZIP28	Pbr012802.1	0.523333	0.316667	0.05	0.31
		PbrbZIP29	Pbr013043.1	0	0	0	0
		PbrbZIP30	Pbr013133.1	5.56667	3.52	6.80333	5.66333
		PbrbZIP31	Pbr013209.1	0.06	0.03	0.03	0.03
		PbrbZIP32	Pbr013267.1	11.02	8.55	8.20333	6.13333
		PbrbZIP33	Pbr014120.1	4.25667	3.55333	3.38333	1.12667
		PbrbZIP34	Pbr014592.1	0	0	0	0
		PbrbZIP35	Pbr014594.1	0.273333	0.573333	0.366667	1.28
		PbrbZIP36	Pbr015119.3	48.6567	47.4767	50.7967	67.8533
		PbrbZIP37	Pbr015675.1	18.76	23.42	16.3167	17.82
		PbrbZIP38	Pbr016302.1	21.24	20.82	20.2867	19.2267
		PbrbZIP39	Pbr016568.1	0	0.0633333	0.0333333	0.06
		PbrbZIP40	Pbr017262.1	16.7967	16.1533	15.1767	12.2133
		PbrbZIP41	Pbr017284.1	5.31667	1.58333	10.3067	8.19333
		PbrbZIP42	Pbr017778.1	0.116667	0.08	0.0266667	0.17
		PbrbZIP43	Pbr017979.1	0.47	0.476667	0.45	0.43
		PbrbZIP44	Pbr018534.1	16.6967	39.7833	40.4	66.2667
		PbrbZIP45	Pbr018536.1	0.06	0	0.0533333	0.0466667
		PbrbZIP46	Pbr018746.1	1.83667	1.41333	2.04	0.976667
		PbrbZIP47	Pbr019461.1	30.47	27.28	25.9567	15.0367
		PbrbZIP48	Pbr019779.1	0.436667	0.133333	0.693333	0
		PbrbZIP49	Pbr020210.1	1.98	0.3	0.526667	0.0833333
		PbrbZIP50	Pbr020743.1	0.946667	1.62667	1.07	0.72
		PbrbZIP51	Pbr021041.1	45.0833	51.4133	36.72	30.7767
		PbrbZIP52	Pbr022222.1	2.8	6.70333	3.97333	4.03333
		PbrbZIP53	Pbr022503.1	0	0	0.04	0.0966667
		PbrbZIP54	Pbr022685.1	40.2967	52.1833	49.2	48.2133
		PbrbZIP55	Pbr022894.1	33.87	36.5667	36.0467	36.2633
		PbrbZIP56	Pbr022933.1	12.6467	12.1333	5.35667	3.24333
		PbrbZIP57	Pbr023279.1	0	0	0	0
		PbrbZIP58	Pbr024746.1	20.93	19.8333	20.4733	19.42
		PbrbZIP59	Pbr025283.1	19.6733	23.3933	23.8267	30.4667
		PbrbZIP60	Pbr026554.1	7.56333	7.68333	6.52667	5.82
		PbrbZIP61	Pbr026723.2	12.3933	15.9267	9.59667	12.11
		PbrbZIP62	Pbr026741.1	0.05	0.186667	0.336667	0.693333
		PbrbZIP63	Pbr026913.1	57.2533	57.9767	43.1533	34.3433
		PbrbZIP64	Pbr027414.1	25.14	27.1733	27.6733	15.5033
		PbrbZIP65	Pbr027468.1	0.0333333	0.31	0.196667	0.136667
		PbrbZIP66	Pbr027818.1	49.5733	43.2867	29.6567	32.3333
		PbrbZIP67	Pbr028080.1	12.5867	11.7167	9.55667	7.71667
		PbrbZIP68	Pbr028081.1	5.30333	3.80333	7.01333	12.9033
		PbrbZIP69	Pbr028249.1	0	0	0	0
		PbrbZIP70	Pbr028659.1	86.0833	94.12	65.5633	70.3433
		PbrbZIP71	Pbr029239.1	0.47	0.476667	0.45	0.43
		PbrbZIP72	Pbr029701.1	30.8567	30.1133	26.3033	21.63
		PbrbZIP73	Pbr030038.1	0	0	0	0.0866667
		PbrbZIP74	Pbr030476.1	7.19	10.6067	6.94667	15.1967
		PbrbZIP75	Pbr030604.1	0.17	0.406667	0.17	0.136667
		PbrbZIP76	Pbr030829.1	36.3567	38.9	31.0167	33.95
		PbrbZIP77	Pbr031203.1	0	0.0166667	0	0
		PbrbZIP78	Pbr033760.1	1.32667	4.69667	3.52667	7.05667
		PbrbZIP79	Pbr034805.1	0.0866667	0.26	0.0866667	0.203333
		PbrbZIP80	Pbr035554.1	0	0	0	0
		PbrbZIP81	Pbr035863.1	0.663333	0.95	1.48667	0.48
		PbrbZIP82	Pbr014397.1	45.1833	49.0567	32.14	19.68
		PbrbZIP83	Pbr036605.1	0.43	1.07	0.72	0.61
		PbrbZIP84	Pbr037165.1	9.43	9.09667	8.44333	8.30333
		PbrbZIP85	Pbr038249.1	0	0.0166667	0	0.0166667
		PbrbZIP86	Pbr039911.1	0	0.106667	0.0733333	0.0566667
		PbrbZIP87	Pbr039916.1	10.13	8.39333	10.88	9.65333
		PbrbZIP88	Pbr040390.1	27.7533	30.43	29.4333	23.82
		PbrbZIP89	Pbr040479.1	6.7	11.94	12.485	18.6267
		PbrbZIP90	Pbr041663.1	18.7933	21.8567	13.9067	14.6467
		PbrbZIP91	Pbr042765.1	3.54333	3.90667	3.69	2.54667
		PbrbZIP92	Pbr042848.1	14.7567	13.3467	12.52	10.7533
