# Supplementary material for: PbrWRKY62-PbrADC1 module involves in superficial scald development of Pyrus bretschneideri Rehd.fruit via regulating putrescine biosynthesis
Source: Mol Hortic. 2024 Feb 20;4:6. doi: 10.1186/s43897-024-00081-8 (PMC10877817; doi:10.1186/s43897-024-00081-8)
Supplement: Supplementary file 19 — Additional file 19: Table S9. Expression profiles (FPKMs) of PbrADC1, PbrWRKYs, PbrbZIPs, and PbrMYBs during ‘Dangshansuli’ fruit development. ‘Dangshansuli’ fruit were sampled at six developmental stages, including fruit-setting stage (15 DAFB), physiological fruit dropping stage (34 DAFB), a month after fruit enlargement stage (81 DAFB), pre-mature stage (110 DAFB), mature stage (145 DAFB), and fruit senescence stage (160 DAFB). Data, which was adapted from transcriptome assay of the previous study (Zhang et al. 2021), represented the mean value of one biological replicate. [file 43897_2024_81_MOESM19_ESM.xlsx]

## Sheet: Table S9
	Table S9 Expression profiles (FPKMs) of PbrADC1, PbrWRKYs, PbrbZIPs, and PbrMYBs during ‘Dangshansuli’ fruit development
	Gene name		Gene ID	Developmental stage/gene expression abundance (FPKMs)
				15 DAFB	36 DAFB	81 DAFB	110 DAFB	145 DAFB	160 DAFB
		PbrADC1	Pbr022368.1	110.262	87.627	8.47407	6.26565	4.92255	8.23988
	WRKY gene family
		PbrWRKY1	Pbr018673.1	0.083533	0	0	0	0	0
		PbrWRKY2	Pbr018725.1	0	0	0	0	0	0
		PbrWRKY3	Pbr013623.1	0	0	0	0	0	0
		PbrWRKY4	Pbr025184.1	17.8794	5.1372	3.91624	11.6286	14.7151	18.5912
		PbrWRKY5	Pbr007354.1	13.3232	15.9311	14.2622	25.3141	24.0187	19.1815
		PbrWRKY6	Pbr022698.1	1.33049	0.224613	0	0	0	0.055299
		PbrWRKY7	Pbr039741.1	0	0	0	0	0	0
		PbrWRKY8	Pbr041407.1	29.9367	21.8499	24.2695	17.2773	14.6875	15.5451
		PbrWRKY9	Pbr023119.1	26.6921	26.5866	11.6173	12.9478	8.95668	7.33382
		PbrWRKY10	Pbr013092.1	7.27776	1.63574	0.70793	0.578275	0.434295	1.43303
		PbrWRKY11	Pbr028604.1	0.252337	1.8717	0	0.10895	0.118934	0.112686
		PbrWRKY12	Pbr025301.2	27.3817	27.769	16.2284	11.4808	6.53698	5.52117
		PbrWRKY13	Pbr000523.1	6.86134	5.25993	3.61971	2.02046	1.73443	1.77511
		PbrWRKY14	Pbr000122.1	1.9428	0.152886	0.655469	0.032279	0	3.8896
		PbrWRKY15	Pbr037452.1	1.20589	0.140829	0.200116	0	0	3.39277
		PbrWRKY16	Pbr017706.1	1.38214	0.186217	0.397153	0	0	3.52011
		PbrWRKY17	Pbr011472.1	0	0	0	0	0	0
		PbrWRKY18	Pbr003660.1	2.14751	1.13106	1.90407	0	0.051865	0.291664
		PbrWRKY19	Pbr014160.1	0.87422	1.47615	1.30034	0.108119	0.101389	1.00093
		PbrWRKY20	Pbr036688.1	0	0	0	0	0	0
		PbrWRKY21	Pbr035120.1	0.374692	0.196013	0.092783	0.47982	0.53276	0.366617
		PbrWRKY22	Pbr002230.1	0.039257	0	0	0	0	0
		PbrWRKY23	Pbr015073.1	0.181415	0	0.810202	5.88387	2.76836	2.3443
		PbrWRKY24	Pbr032444.1	0.527389	0.099321	0	0	0	0
		PbrWRKY25	Pbr029435.1	0	0	0	0	0	0
		PbrWRKY26	Pbr007956.1	0.196071	0	0	0	0	0
		PbrWRKY27	Pbr007949.1	0.196071	0	0	0	0	0
		PbrWRKY28	Pbr002913.1	2.71291	0.320445	0.257724	0.113945	0.122117	0
		PbrWRKY29	Pbr002914.1	0	0	0	0	0	0
		PbrWRKY30	Pbr021938.1	0	0	0	0	0	0
		PbrWRKY31	Pbr021935.1	0.902793	0.495924	0.174462	0.173458	0.029409	0.070995
		PbrWRKY32	Pbr021930.1	0.422649	0.059548	0.19991	0	0	0
		PbrWRKY33	Pbr019026.1	0	0	0	0	0	0
		PbrWRKY34	Pbr019030.1	2.68611	0.137416	0.282591	0	0	0.096236
		PbrWRKY35	Pbr025002.1	0.031925	0	0	0	0	0
		PbrWRKY36	Pbr001724.1	65.5024	34.3369	10.5373	15.3791	13.0055	10.1346
		PbrWRKY37	Pbr005390.1	1.38651	1.33943	2.9229	3.10652	0.519343	0.848218
		PbrWRKY38	Pbr004885.1	4.56473	1.27029	2.64722	1.23773	0.100915	1.52219
		PbrWRKY39	Pbr029646.1	1.07384	0	0.165546	0.393707	0.413172	1.18754
		PbrWRKY40	Pbr005253.2	10.77	9.70058	10.9105	17.6916	12.87	12.2184
		PbrWRKY41	Pbr041812.1	0.183237	0	0	0	0	0
		PbrWRKY42	Pbr018160.1	13.8526	12.4777	32.283	42.028	13.6474	7.76749
		PbrWRKY43	Pbr018132.1	6.65371	5.87738	13.9508	17.2366	5.23254	4.23739
		PbrWRKY44	Pbr018122.1	0.227405	0	0	0	0	0
		PbrWRKY45	Pbr021356.1	13.2299	22.8147	6.48508	22.1951	26.7841	36.3447
		PbrWRKY46	Pbr021316.1	0.291487	0.439855	0.044185	0	0	0
		PbrWRKY47	Pbr016102.1	14.2115	20.5231	6.7844	12.439	10.2663	3.27393
		PbrWRKY48	Pbr031922.1	0.579489	0	0.232086	0	0.03382	0.381162
		PbrWRKY49	Pbr039547.1	0.367448	0.439855	0	0	0	0
		PbrWRKY50	Pbr009057.1	31.3102	28.04	15.9648	10.0391	8.80455	5.44375
		PbrWRKY51	Pbr041200.1	39.6491	50.7054	39.0285	50.1039	29.7575	28.0519
		PbrWRKY52	Pbr031548.1	0.05646	0	0.120014	0	0	0
		PbrWRKY53	Pbr034115.1	1.81898	0.480943	0.26089	0.036454	0	0.140624
		PbrWRKY54	Pbr004345.1	18.393	7.68973	14.8173	5.2456	2.24794	4.92231
		PbrWRKY55	Pbr001238.1	0	0.05015	0	0	0	0
		PbrWRKY56	Pbr001239.1	0.058062	0	0	0	0	0
		PbrWRKY57	Pbr001240.1	0	0	0	0	0	0
		PbrWRKY58	Pbr001243.1	0	0	0	0	0	0
		PbrWRKY59	Pbr014651.1	0	0	0	0	0	0
		PbrWRKY60	Pbr008278.1	38.9976	24.8288	20.9474	18.1895	7.99594	8.68089
		PbrWRKY61	Pbr023691.1	0	0	0	0	0	0
		PbrWRKY62	Pbr001424.1	9.69402	1.28935	0.305438	0	0.099388	0.346689
		PbrWRKY63	Pbr001425.1	0.046322	0	0.184967	0	0.053187	0
		PbrWRKY64	Pbr010799.1	0	0	0	0	0	0
		PbrWRKY65	Pbr010843.1	0.14647	0	0	0	0	0
		PbrWRKY66	Pbr039129.1	0.032212	0.034895	0	0	0	0
		PbrWRKY67	Pbr029950.1	20.1661	23.5184	18.0743	16.483	11.6882	6.5321
		PbrWRKY68	Pbr029927.2	5.33223	4.9714	0.995724	0.125104	0.195494	0.878421
		PbrWRKY69	Pbr042883.1	0.260442	0	0.813688	0.842186	0.801864	2.86886
		PbrWRKY70	Pbr015019.1	3.40398	6.60803	12.7984	14.2503	15.6912	14.2657
		PbrWRKY71	Pbr002685.1	18.9021	14.5636	7.59148	14.0704	8.05665	7.00986
		PbrWRKY72	Pbr009294.1	22.6304	15.5794	5.14288	15.7684	11.246	7.61276
		PbrWRKY73	Pbr009274.1	7.14083	7.35335	7.49734	6.59305	6.49444	7.07735
		PbrWRKY74	Pbr020001.1	9.15722	0.06452	0.072031	0	0	0
		PbrWRKY75	Pbr020000.1	0	0	0	0	0	0
		PbrWRKY76	Pbr019883.1	2.56279	0.422532	0.132446	0	0.623557	0
		PbrWRKY77	Pbr019675.1	11.7505	10.5459	11.7338	31.7814	22.3553	27.0397
		PbrWRKY78	Pbr034242.2	11.5169	14.5998	9.04101	11.7602	11.7094	10.959
		PbrWRKY79	Pbr015297.1	5.87741	4.88453	4.70364	4.54344	2.38253	2.87093
		PbrWRKY80	Pbr026903.1	0	0	0	0	0	0
		PbrWRKY81	Pbr037640.1	5.21807	7.41034	15.83	10.474	16.9792	8.73808
		PbrWRKY82	Pbr022408.1	1.63278	0.346171	0.165533	0	0	0.115722
		PbrWRKY83	Pbr008639.1	1.06424	0.061368	0.123312	0.054681	0	0.091838
		PbrWRKY84	Pbr002398.1	0.448662	0	0	0	0.054646	0.118041
		PbrWRKY85	Pbr038414.1	16.0213	14.6784	13.9593	22.5364	20.2569	22.382
		PbrWRKY86	Pbr041858.1	0.0867	0	0	0	0	0
		PbrWRKY87	Pbr038101.1	0	0	0	0	0	0.090699
		PbrWRKY88	Pbr015939.1	3.43188	0.498478	2.10376	0.778808	0.3246	1.59755
		PbrWRKY89	Pbr021534.1	0	0	0	0	0	0
		PbrWRKY90	Pbr021555.1	0	0	0	0	0	0
		PbrWRKY91	Pbr029304.1	0	0	0	0	0	0
		PbrWRKY92	Pbr029307.1	0	0	0	0	0	0
		PbrWRKY93	Pbr029330.1	1.74899	0.329307	0.079697	0.368993	0.174927	0.290382
		PbrWRKY94	Pbr029332.1	0	0	0	0	0	0
		PbrWRKY95	Pbr029794.1	4.64105	3.87289	5.84503	3.54846	4.5076	2.81777
		PbrWRKY96	Pbr029797.1	1.45717	4.21951	1.48281	3.70777	0	2.72505
		PbrWRKY97	Pbr032698.1	1.84431	0.700173	0.795178	0.476362	0.148305	0
		PbrWRKY98	Pbr032702.1	3.40025	13.2583	0.754069	0	0.243358	0.177232
		PbrWRKY99	Pbr038991.1	0.168297	0	0	0	0	0
		PbrWRKY100	Pbr042500.1	0.673718	0.14865	0.553401	0	0	0
		PbrWRKY101	Pbr001471.1	0	0	0	0	0	0
		PbrWRKY102	Pbr006376.1	0	0	0	0	0	0
		PbrWRKY103	Pbr006380.1	0.168795	0.033005	0	0	0	0
	MYB gene family
		PbrMYB1	Pbr041520.1	0	0	0	0	0	0
		PbrMYB2	Pbr042626.1	0.117477	0.171879	0.206228	0.178675	0	0
		PbrMYB3	Pbr003370.1	9.10382	3.85828	3.32514	2.65797	1.26936	2.05983
		PbrMYB4	Pbr001709.1	0	0	0	0	0	0
		PbrMYB5	Pbr033457.1	0	0	0	0	0	0
		PbrMYB6	Pbr020295.1	0.068332	0.48843	80.8616	97.7761	67.2864	76.9315
		PbrMYB7	Pbr009229.1	6.08818	6.83863	2.39358	0.870854	0.911141	0.928491
		PbrMYB8	Pbr038922.1	2.92742	1.03618	15.1744	2.29977	1.80291	18.9983
		PbrMYB9	Pbr033089.1	0.07528	0.199104	0.288823	0	0	0
		PbrMYB10	Pbr022669.1	2.23916	0	0.718398	0.154393	0	0
		PbrMYB11	Pbr013315.1	13.7955	9.63091	7.01501	4.86378	0.337763	3.0443
		PbrMYB12	Pbr000876.1	1.1112	1.49378	0.776148	0.264487	0	0.535854
		PbrMYB13	Pbr034885.1	0	0	0	0	0	0
		PbrMYB14	Pbr011268.1	0.26785	0	0	0	0	0
		PbrMYB15	Pbr030848.1	0.080721	0	0	0	0	0
		PbrMYB16	Pbr024975.1	0	0	0	0	0	0
		PbrMYB17	Pbr018024.1	0.088569	0	0	0	0	0
		PbrMYB18	Pbr013860.1	0	0	0	0	0	0
		PbrMYB19	Pbr001932.1	0	0	0	0	0	0
		PbrMYB20	Pbr001520.1	0.414663	0	0	0	0	0.294934
		PbrMYB21	Pbr000268.1	0.750974	0	0	0.545896	0.175807	0
		PbrMYB22	Pbr024420.1	1.19288	0	0.309436	0	0	0
		PbrMYB23	Pbr014994.1	1.19288	0	0.309436	0	0	0
		PbrMYB24	Pbr011980.1	0.055846	0.060297	0	0.15954	0	0
		PbrMYB25	Pbr001638.1	0.287285	0	0	0	0	0
		PbrMYB26	Pbr001148.1	2.05696	0	0	0.094828	0	0
		PbrMYB27	Pbr028812.1	0.5538	0.523234	0	1.77624	0.922862	2.36938
		PbrMYB28	Pbr025360.1	0.644307	0.932933	0.597132	0	0	0.206243
		PbrMYB29	Pbr004276.1	7.0004	4.01172	0.158874	1.22332	2.47266	0.468899
		PbrMYB30	Pbr023547.1	0	0	0	0	0	0
		PbrMYB31	Pbr015228.1	4.80679	2.13496	2.37758	2.5689	0.826155	0.414755
		PbrMYB32	Pbr013437.1	0	0	0	0	0	0
		PbrMYB33	Pbr042132.1	0.197549	0.0525	0	0	0	0
		PbrMYB34	Pbr038874.1	1.16759	1.45728	2.52481	1.6187	2.47949	3.22277
		PbrMYB35	Pbr030940.1	12.9034	10.1624	15.8605	10.3349	4.91436	3.64168
		PbrMYB36	Pbr016603.1	0	0	0	0	0	0
		PbrMYB37	Pbr011095.1	1.96329	4.04967	11.3923	0.280226	0.377688	1.85858
		PbrMYB38	Pbr021193.1	0.079944	0	0	0	0	0
		PbrMYB39	Pbr021178.1	0.079944	0	0	0	0	0
		PbrMYB40	Pbr018111.1	0	0	0	0	0	0
		PbrMYB41	Pbr016661.1	0	0	0	0	0	0
		PbrMYB42	Pbr009823.1	8.38012	0.079304	1.42984	1.91994	4.91694	2.40112
		PbrMYB43	Pbr042296.1	0	0	0	0	0	0
		PbrMYB44	Pbr041525.1	4.22698	0.04267	0.325865	0	0	0
		PbrMYB45	Pbr030553.1	0.294599	0	0.08036	0	0	0
		PbrMYB46	Pbr019262.1	5.20873	0	1.14811	3.98171	5.57828	10.8334
		PbrMYB47	Pbr014381.1	10.783	7.26044	4.00724	4.69564	2.97832	2.33566
		PbrMYB48	Pbr001950.1	0.956329	0	0	0	0	0
		PbrMYB49	Pbr040860.1	0	0	0	0	0	0
		PbrMYB50	Pbr037155.1	0	0.866286	0	0	0	0
		PbrMYB51	Pbr032003.1	0	0	0	0	0	0
		PbrMYB52	Pbr028904.1	0.091554	0	0	0	0	0
		PbrMYB53	Pbr024765.1	6.30183	4.95267	4.19819	3.06829	2.60727	3.41805
		PbrMYB54	Pbr016839.1	0.120944	0	0	0	0	0
		PbrMYB55	Pbr015283.1	0	0	0	0	0	0
		PbrMYB56	Pbr002501.1	0	0	0.127337	0	0	0
		PbrMYB57	Pbr031409.1	0	0	0	0	0	0
		PbrMYB58	Pbr011441.1	4.86953	0	0.113826	0.050474	0.162283	0.113345
		PbrMYB59	Pbr036818.1	0.132409	0	0.773011	0.10644	0	0
		PbrMYB60	Pbr031798.1	1.37662	1.03863	1.78898	1.77128	0.836087	0.660623
		PbrMYB61	Pbr031366.2	1.16134	1.28607	2.81104	3.00371	1.49328	1.05879
		PbrMYB62	Pbr010210.1	0	0	0	0	0	0
		PbrMYB63	Pbr002556.1	2.31571	4.71361	8.73227	6.25055	1.85379	1.98816
		PbrMYB64	Pbr002014.1	0.589995	0.403755	3.46556	13.4256	14.9876	12.5519
		PbrMYB65	Pbr000749.2	6.7185	1.48431	1.96793	1.47208	1.495	1.40855
		PbrMYB66	Pbr039864.1	4.13626	15.2727	0.4829	0.051291	0	0
		PbrMYB67	Pbr038870.1	0	0	0	0	0	0
		PbrMYB68	Pbr031682.1	0	0	0	0	0	0
		PbrMYB69	Pbr028725.1	0.484266	0	0	0	0	0.078088
		PbrMYB70	Pbr019908.1	0	0	0	0	0	0
		PbrMYB71	Pbr001952.1	6.51776	0.677305	0.081171	0	0	0
		PbrMYB72	Pbr001888.1	3.78414	25.8123	0.691302	0	0.216396	0.057589
		PbrMYB73	Pbr032528.1	11.1989	7.15219	11.6804	2.59545	4.34313	1.6521
		PbrMYB74	Pbr030135.1	0	0	0	0	0	0
		PbrMYB75	Pbr024977.1	0.471201	0.301108	0.260666	0	0	0
		PbrMYB76	Pbr016663.1	0	0	0	0	0	0
		PbrMYB77	Pbr015230.1	14.327	0.506243	3.57504	0.155316	0	0.074444
		PbrMYB78	Pbr029909.1	0	0	0	0	0	0
		PbrMYB79	Pbr024978.1	0.088439	0.18063	0	0.064724	0	0
		PbrMYB80	Pbr020733.1	5.79221	13.6039	2.89128	4.72439	6.88058	5.06581
		PbrMYB81	Pbr003370.1	9.10382	3.85828	3.32514	2.65797	1.26936	2.05983
		PbrMYB82	Pbr038922.1	2.92742	1.03618	15.1744	2.29977	1.80291	18.9983
		PbrMYB83	Pbr020726.1	5.97651	14.2354	3.04577	4.98183	7.507	5.10365
		PbrMYB84	Pbr006264.1	2.80937	3.31637	4.24069	2.08482	1.92272	2.14268
		PbrMYB85	Pbr030136.1	0.058817	0	0	0	0	0
		PbrMYB86	Pbr019903.1	0.20915	0	0	0	0	0
		PbrMYB87	Pbr008630.1	0	0	0	0	0	0
		PbrMYB88	Pbr038434.1	6.71128	0.045567	0	0	0	0
		PbrMYB89	Pbr026080.1	0.927068	0.26174	1.61204	7.55117	8.20965	2.63136
		PbrMYB90	Pbr023831.1	7.41784	7.68295	0.391457	0.162469	0.079507	0.124944
		PbrMYB91	Pbr019293.1	6.29443	0	0	0	0	0
		PbrMYB92	Pbr007283.1	0	0	0	0	0	0
		PbrMYB93	Pbr006685.1	10.9898	12.0721	3.26229	11.4403	6.64799	4.09496
		PbrMYB94	Pbr005982.2	5.13268	3.05581	6.75409	24.2489	22.3775	8.5328
		PbrMYB95	Pbr004921.1	5.18858	10.6875	0.123858	0	0	0
		PbrMYB96	Pbr003240.1	0	0	0	0	0	0
		PbrMYB97	Pbr039365.1	0	0	0	0	0	0
		PbrMYB98	Pbr028978.1	2.27399	0.389843	0.037202	0	0	0
		PbrMYB99	Pbr028561.1	0	0	0	0	0	0
		PbrMYB100	Pbr013413.1	8.10143	1.3343	1.01692	0.919463	1.46554	1.45249
		PbrMYB101	Pbr010042.1	0.251309	4.59164	0	0	0.055846	0
		PbrMYB102	Pbr039284.1	0.082312	0	0	0	0.212877	0.089209
		PbrMYB103	Pbr036591.1	7.01553	8.49267	0.033545	0	0	0
		PbrMYB104	Pbr036590.1	8.57726	10.985	0	0	0	0
		PbrMYB105	Pbr017813.1	15.0312	17.0603	0.13035	0	0	0
		PbrMYB106	Pbr012310.1	12.9046	9.09678	24.9829	1.16244	1.25969	4.5943
		PbrMYB107	Pbr008748.1	8.12335	2.33605	1.2356	0.506641	0.575401	2.81565
		PbrMYB108	Pbr001350.1	0	0	0	0	0.067592	0.109951
		PbrMYB109	Pbr024492.1	12.2401	0.216446	9.62605	0	0	0.425274
		PbrMYB110	Pbr024426.1	0	0	0	0	0	0
		PbrMYB111	Pbr022028.1	185.24	289.459	496.266	273.37	244.982	243.437
		PbrMYB112	Pbr020777.1	5.59802	5.09467	6.27364	6.16941	2.7419	3.17022
		PbrMYB113	Pbr017972.1	0	0	0	0	0	0
		PbrMYB114	Pbr013713.1	68.1939	38.7337	11.8663	4.15778	1.2896	0.472725
		PbrMYB115	Pbr011369.1	2.47361	4.56296	1.85143	2.97932	1.99767	1.42139
		PbrMYB116	Pbr003929.1	26.1863	34.7526	11.3649	3.58827	1.39865	0.580695
		PbrMYB117	Pbr033988.1	0.045835	0.33377	0.740715	0.796213	1.18384	0.52219
		PbrMYB118	Pbr027028.1	0.074532	0	0	0	0	0
		PbrMYB119	Pbr020666.1	2.54718	2.58464	0.125214	0	0	0
		PbrMYB120	Pbr002549.1	0.053344	0	0	0	0.451676	0.84899
		PbrMYB121	Pbr038869.1	0.450315	0	0.108915	0	0	0
		PbrMYB122	Pbr038701.2	6.51058	16.7368	0.241069	0	0	0
		PbrMYB123	Pbr038559.1	0.240256	1.21015	0.065482	0.153255	0.154091	0.065205
		PbrMYB124	Pbr020365.1	0	0	0	0	0	0
		PbrMYB125	Pbr017565.1	68.4201	63.8409	63.8863	57.2652	57.3065	52.63
		PbrMYB126	Pbr035927.1	12.6842	11.2807	8.58841	10.2453	6.46661	5.35061
		PbrMYB127	Pbr028319.1	4.79153	8.06035	0.655846	0	0	0.046514
		PbrMYB128	Pbr018379.1	0	0	0	0	0	0
		PbrMYB129	Pbr018029.1	0.155227	0	0	0	0	0.134828
		PbrMYB130	Pbr036672.1	0	0	0	0	0	0
		PbrMYB131	Pbr027035.1	0	0	0	0	0	0
		PbrMYB132	Pbr019687.1	56.0691	44.5662	28.8142	19.6905	38.7793	52.7373
		PbrMYB133	Pbr017966.1	0	0	0	0	0	0
		PbrMYB134	Pbr009464.1	40.0508	38.4838	15.2223	24.3216	15.2651	11.1681
	bZIP gene family
		PbrbZIP1	Pbr001076.1	0.429379	4.60523	0.857942	46.5075	22.4245	18.1065
		PbrbZIP2	Pbr002338.1	6.06482	10.078	8.72627	3.64364	3.5491	3.72197
		PbrbZIP3	Pbr002470.1	17.8847	7.04609	5.34287	2.85064	1.77966	1.91736
		PbrbZIP4	Pbr002622.1	2.78216	1.43797	8.52358	14.4269	31.4717	48.6642
		PbrbZIP5	Pbr002928.1	21.0909	5.70892	7.17774	5.71255	8.89215	9.84033
		PbrbZIP6	Pbr002981.1	19.9221	7.90422	6.70885	5.52126	8.02479	7.94127
		PbrbZIP7	Pbr003516.1	0	0	0	0	0	0
		PbrbZIP8	Pbr003518.1	0.021606	0.188376	0.174279	0.540307	0.537731	0.203912
		PbrbZIP9	Pbr003750.1	11.1331	7.64077	10.2893	8.70614	8.64222	6.09768
		PbrbZIP10	Pbr004364.1	15.5513	6.29467	0.364272	1.05065	1.47927	1.15881
		PbrbZIP11	Pbr005556.1	21.6959	33.043	21.188	12.9812	11.4895	9.78188
		PbrbZIP12	Pbr005557.1	4.98899	7.88878	4.32923	7.38253	7.30353	6.75892
		PbrbZIP13	Pbr005860.1	7.25467	10.2094	7.20953	10.0761	8.07129	9.17356
		PbrbZIP14	Pbr005861.1	21.9213	32.3562	20.5757	11.4714	11.627	8.74868
		PbrbZIP15	Pbr005914.1	62.6589	74.6232	97.9372	598.622	735.704	934.636
		PbrbZIP16	Pbr006046.1	8.74644	11.1583	6.58989	22.0878	8.30013	6.45931
		PbrbZIP17	Pbr007163.1	0.037947	0	0	0.089338	1.49904	4.35935
		PbrbZIP18	Pbr007566.2	2.36496	0.170574	0.296668	0.280041	0.057312	0.60845
		PbrbZIP19	Pbr007589.1	10.1637	33.7388	52.0647	31.7481	16.0811	24.2
		PbrbZIP20	Pbr008557.1	0.680888	4.5494	4.59714	13.74	4.77892	8.71587
		PbrbZIP21	Pbr008558.1	0	0	0	0	0	0
		PbrbZIP22	Pbr009074.1	40.5063	26.8147	39.9598	26.8475	25.3533	23.708
		PbrbZIP23	Pbr009262.1	29.9561	324.385	43.1564	186.045	130.579	78.6516
		PbrbZIP24	Pbr009654.1	20.05	15.6621	20.2745	11.5911	16.2796	15.6798
		PbrbZIP25	Pbr009693.1	0.215692	0.07663	0	0.137307	0.175545	0.104733
		PbrbZIP26	Pbr010436.1	18.4542	21.6258	20.0118	17.5552	20.3284	16.6946
		PbrbZIP27	Pbr010517.1	23.7136	29.6061	23.8917	19.8427	20.9787	17.3038
		PbrbZIP28	Pbr012802.1	1.4501	0.172562	0	0	0	0
		PbrbZIP29	Pbr013043.1	0	0	0	0	0	0
		PbrbZIP30	Pbr013133.1	13.6372	4.83372	4.84605	9.85644	9.62038	9.74367
		PbrbZIP31	Pbr013209.1	14.1942	6.59952	6.94588	0.425752	0.75904	0
		PbrbZIP32	Pbr013267.1	2.37242	0.988691	1.20667	2.59652	3.48598	6.55844
		PbrbZIP33	Pbr014120.1	8.70449	10.5617	3.70805	6.00993	4.35391	4.66906
		PbrbZIP34	Pbr014592.1	0	0	0	0	0	0
		PbrbZIP35	Pbr014594.1	0.025849	0.939203	0.416995	0.379814	0.52127	0.331485
		PbrbZIP36	Pbr015119.3	69.1818	95.3918	55.4135	49.9953	52.1981	51.2852
		PbrbZIP37	Pbr015675.1	13.117	13.1189	19.2953	16.9647	12.8773	11.1469
		PbrbZIP38	Pbr016302.1	16.3062	19.4517	15.526	17.4175	14.2321	13.9465
		PbrbZIP39	Pbr016568.1	0.558072	0	0.387198	0.406824	0.294016	0.061746
		PbrbZIP40	Pbr017262.1	19.3979	24.6032	15.0498	14.4412	13.6877	14.8158
		PbrbZIP41	Pbr017284.1	6.78197	5.80795	12.41	5.44903	12.1861	15.1079
		PbrbZIP42	Pbr017778.1	0.384494	0.094273	1.85352	0	0	0.072837
		PbrbZIP43	Pbr017979.1	0	0.635329	0	1.43608	0.863285	2.57922
		PbrbZIP44	Pbr018534.1	13.1474	29.2847	5.42624	14.0963	25.5629	16.1192
		PbrbZIP45	Pbr018536.1	0	0	0.074521	0.164562	0.20251	0
		PbrbZIP46	Pbr018746.1	6.93143	6.7831	2.1293	6.32273	3.64147	2.37189
		PbrbZIP47	Pbr019461.1	26.0085	14.247	6.65032	16.0602	17.2109	20.3904
		PbrbZIP48	Pbr019779.1	0.350897	0.676971	0.480544	2.97249	2.51743	2.73981
		PbrbZIP49	Pbr020210.1	0	0	0	0	0	0.532988
		PbrbZIP50	Pbr020743.1	2.36541	2.15878	2.89442	2.85841	2.87818	2.48495
		PbrbZIP51	Pbr021041.1	22.4345	22.5186	29.2137	63.2244	35.2035	28.8499
		PbrbZIP52	Pbr022222.1	0.096141	0.204793	2.3623	15.5112	8.72471	2.30108
		PbrbZIP53	Pbr022503.1	3.96133	0.501346	2.51222	0.061542	0.343057	0.079971
		PbrbZIP54	Pbr022685.1	42.2891	34.984	41.4705	23.9484	16.3182	29.4933
		PbrbZIP55	Pbr022894.1	31.2334	24.5969	26.8816	19.1458	22.749	23.7503
		PbrbZIP56	Pbr022933.1	1.55241	8.42329	4.26592	5.41022	7.46448	4.90918
		PbrbZIP57	Pbr023279.1	0.087617	0	0	0	0	0
		PbrbZIP58	Pbr024746.1	8.31785	15.457	16.8954	15.1487	17.3219	14.6973
		PbrbZIP59	Pbr025283.1	53.7172	39.1	41.1592	46.3338	38.8544	33.6802
		PbrbZIP60	Pbr026554.1	2.18424	4.1813	4.33221	4.87973	3.57851	2.53056
		PbrbZIP61	Pbr026723.2	4.86456	10.1978	6.72651	7.69796	7.81847	10.418
		PbrbZIP62	Pbr026741.1	0.155691	0.304453	11.4429	8.78455	7.96944	1.16484
		PbrbZIP63	Pbr026913.1	4.8192	11.477	14.5329	31.3029	24.7104	15.2903
		PbrbZIP64	Pbr027414.1	0	0	0	0	0	0
		PbrbZIP65	Pbr027468.1	0.335853	0.045216	0.101275	0.216297	0.029595	0.378796
		PbrbZIP66	Pbr027818.1	2.47097	1.91225	5.95271	10.0371	14.4858	33.6718
		PbrbZIP67	Pbr028080.1	16.8674	29.7992	13.3875	16.5914	16.3382	19.3818
		PbrbZIP68	Pbr028081.1	30.9026	24.3772	4.65621	5.35672	7.36203	10.2343
		PbrbZIP69	Pbr028249.1	0	0	0	0	0	0
		PbrbZIP70	Pbr028659.1	23.5552	26.0817	30.8924	34.7503	26.9784	26.9225
		PbrbZIP71	Pbr029239.1	0	0.635329	0	1.43608	0.863285	2.57922
		PbrbZIP72	Pbr029701.1	24.3869	22.157	20.5505	19.0432	18.0447	18.5995
		PbrbZIP73	Pbr030038.1	4.80471	0.200017	0.074312	0.091586	0	0
		PbrbZIP74	Pbr030476.1	17.309	22.7794	27.946	12.9752	9.43719	8.45512
		PbrbZIP75	Pbr030604.1	0.044103	0	0	0	0	0
		PbrbZIP76	Pbr030829.1	16.9377	24.1844	18.3848	16.5006	13.4411	22.5827
		PbrbZIP77	Pbr031203.1	0.174859	0	0	0	0.125615	0.339859
		PbrbZIP78	Pbr033760.1	1.94686	24.6522	1.28239	20.5193	7.65555	4.04845
		PbrbZIP79	Pbr034805.1	4.67124	7.20955	2.795	3.54244	1.46787	0.474071
		PbrbZIP80	Pbr035554.1	0	0	0	0	0	0
		PbrbZIP81	Pbr035863.1	0	0	0	0	0	0
		PbrbZIP82	Pbr014397.1	15.6807	35.2285	29.2831	43.643	35.3865	31.9848
		PbrbZIP83	Pbr036605.1	0.104062	0.861291	0.241118	0.086565	0.09267	0.060462
		PbrbZIP84	Pbr037165.1	8.1522	6.31971	10.6941	6.71778	7.2265	4.30282
		PbrbZIP85	Pbr038249.1	2.14331	0.513255	1.34061	0.108119	0.084998	0
		PbrbZIP86	Pbr039911.1	8.49745	6.63453	11.2135	7.60108	6.32349	5.15085
		PbrbZIP87	Pbr039916.1	7.43882	6.05776	8.00255	6.19853	6.01315	4.67315
		PbrbZIP88	Pbr040390.1	48.6156	11.4861	16.7607	9.70123	6.40895	4.47113
		PbrbZIP89	Pbr040479.1	8.54722	3.54266	0.74644	0.633895	0.129073	0.647274
		PbrbZIP90	Pbr041663.1	16.1088	16.7737	18.5403	17.6832	14.0665	11.1897
		PbrbZIP91	Pbr042765.1	3.11328	2.93129	3.99892	3.82815	2.72033	3.60194
		PbrbZIP92	Pbr042848.1	0.026919	0.018859	0.021206	0.033985	0.021981	0.049601
