# Supplementary material for: PbrWRKY62-PbrADC1 module involves in superficial scald development of Pyrus bretschneideri Rehd.fruit via regulating putrescine biosynthesis
Source: Mol Hortic. 2024 Feb 20;4:6. doi: 10.1186/s43897-024-00081-8 (PMC10877817; doi:10.1186/s43897-024-00081-8)
Supplement: Supplementary file 20 — Additional file 20: Table S10. Expression profiles (FPKMs) of PbrWRKYs, PbrbZIPs, and PbrMYBs upon superficial scald development in ‘Yali’ fruit. ‘Yali’ fruits, with and without superficial scald, were sampled after -0.5 ℃ for 180 d followed by a 7-d shelf life at 20 ℃. PbrWRKYs, PbrbZIPs, and PbrMYBs genes were characterized from P. bretschneideri Rehd. genome (Cao et al. 2016; Huang et al. 2015; Ma et al. 2021). Data, adapted from transcriptome assay, represented the mean values of two biological replicates. [file 43897_2024_81_MOESM20_ESM.xlsx]

## Sheet: Table S10
	Table S10 Expression profiles (FPKMs) of PbrWRKYs, PbrbZIPs, and PbrMYBs upon superficial scald development in ‘Yali’ fruit
	Gene name		Gene ID	Sample/gene expression abundance (FPKMs)
				unscalded fruit	scalded fruit
	WRKY gene family
		PbrWRKY1	Pbr018673.1	0	0
		PbrWRKY2	Pbr018725.1	0.225	2.165
		PbrWRKY3	Pbr013623.1	0.15	0.83
		PbrWRKY4	Pbr025184.1	40.35	92.285
		PbrWRKY5	Pbr007354.1	17.42	18.14
		PbrWRKY6	Pbr022698.1	5.305	4.31
		PbrWRKY7	Pbr039741.1	0.045	2.53
		PbrWRKY8	Pbr041407.1	19.64	23.81
		PbrWRKY9	Pbr023119.1	8.01	11.17
		PbrWRKY10	Pbr013092.1	14.845	62.37
		PbrWRKY11	Pbr028604.1	0.095	0.08
		PbrWRKY12	Pbr025301.2	11.325	11.935
		PbrWRKY13	Pbr000523.1	15.23	36.28
		PbrWRKY14	Pbr000122.1	117.38	162.645
		PbrWRKY15	Pbr037452.1	0	0
		PbrWRKY16	Pbr017706.1	22.995	35.575
		PbrWRKY17	Pbr011472.1	0.06	2.275
		PbrWRKY18	Pbr003660.1	3.09	17.425
		PbrWRKY19	Pbr014160.1	2.195	8.155
		PbrWRKY20	Pbr036688.1	0	0.07
		PbrWRKY21	Pbr035120.1	0.3	0.33
		PbrWRKY22	Pbr002230.1	0	0.07
		PbrWRKY23	Pbr015073.1	0.235	0.29
		PbrWRKY24	Pbr032444.1	0	0
		PbrWRKY25	Pbr029435.1	0.02	0
		PbrWRKY26	Pbr007956.1	0	0
		PbrWRKY27	Pbr007949.1	0	0
		PbrWRKY28	Pbr002913.1	0.105	5.63
		PbrWRKY29	Pbr002914.1	0	0.225
		PbrWRKY30	Pbr021938.1	0	0
		PbrWRKY31	Pbr021935.1	0.075	0.11
		PbrWRKY32	Pbr021930.1	0	0
		PbrWRKY33	Pbr019026.1	0.06	1.46
		PbrWRKY34	Pbr019030.1	13.2	50.87
		PbrWRKY35	Pbr025002.1	1.015	15.59
		PbrWRKY36	Pbr001724.1	17.95	24.65
		PbrWRKY37	Pbr005390.1	6.585	7.045
		PbrWRKY38	Pbr004885.1	14.48	21.69
		PbrWRKY39	Pbr029646.1	5.645	18.005
		PbrWRKY40	Pbr005253.2	20.335	22.035
		PbrWRKY41	Pbr041812.1	0.06	0.345
		PbrWRKY42	Pbr018160.1	14.88	23.13
		PbrWRKY43	Pbr018132.1	0.02	0.035
		PbrWRKY44	Pbr018122.1	0.56	0.99
		PbrWRKY45	Pbr021356.1	70.405	63.93
		PbrWRKY46	Pbr021316.1	0.5	3.49
		PbrWRKY47	Pbr016102.1	0.195	1.065
		PbrWRKY48	Pbr031922.1	4.665	36.18
		PbrWRKY49	Pbr039547.1	0.5	3.49
		PbrWRKY50	Pbr009057.1	4.21	4.955
		PbrWRKY51	Pbr041200.1	63.565	63.3
		PbrWRKY52	Pbr031548.1	0.215	0.875
		PbrWRKY53	Pbr034115.1	8.33	48.245
		PbrWRKY54	Pbr004345.1	0	0
		PbrWRKY55	Pbr001238.1	0.025	0
		PbrWRKY56	Pbr001239.1	0	0.05
		PbrWRKY57	Pbr001240.1	0	0
		PbrWRKY58	Pbr001243.1	0	0
		PbrWRKY59	Pbr014651.1	0	0
		PbrWRKY60	Pbr008278.1	27.325	34.63
		PbrWRKY61	Pbr023691.1	0.135	1.51
		PbrWRKY62	Pbr001424.1	0.37	13.78
		PbrWRKY63	Pbr001425.1	0.075	0.64
		PbrWRKY64	Pbr010799.1	0.155	1.1
		PbrWRKY65	Pbr010843.1	0	0.04
		PbrWRKY66	Pbr039129.1	1.27	4.085
		PbrWRKY67	Pbr029950.1	8.515	12.08
		PbrWRKY68	Pbr029927.2	27.575	26.87
		PbrWRKY69	Pbr042883.1	18.315	49.495
		PbrWRKY70	Pbr015019.1	15.87	48.975
		PbrWRKY71	Pbr002685.1	17.795	75.325
		PbrWRKY72	Pbr009294.1	0	0
		PbrWRKY73	Pbr009274.1	11.965	12.02
		PbrWRKY74	Pbr020001.1	3.905	54.81
		PbrWRKY75	Pbr020000.1	0	5.19
		PbrWRKY76	Pbr019883.1	0.665	3.425
		PbrWRKY77	Pbr019675.1	16.54	16.19
		PbrWRKY78	Pbr034242.2	16.815	18.01
		PbrWRKY79	Pbr015297.1	4.065	13.605
		PbrWRKY80	Pbr026903.1	3.975	30.185
		PbrWRKY81	Pbr037640.1	2.185	4.46
		PbrWRKY82	Pbr022408.1	2.1	12.365
		PbrWRKY83	Pbr008639.1	0.96	10.255
		PbrWRKY84	Pbr002398.1	1.84	7.02
		PbrWRKY85	Pbr038414.1	34.865	37.8
		PbrWRKY86	Pbr041858.1	0.11	0.11
		PbrWRKY87	Pbr038101.1	2.375	7.755
		PbrWRKY88	Pbr015939.1	10.495	61.19
		PbrWRKY89	Pbr021534.1	0	0
		PbrWRKY90	Pbr021555.1	0	0
		PbrWRKY91	Pbr029304.1	0	0
		PbrWRKY92	Pbr029307.1	0	0
		PbrWRKY93	Pbr029330.1	0.85	0.72
		PbrWRKY94	Pbr029332.1	0	0
		PbrWRKY95	Pbr029794.1	0	0
		PbrWRKY96	Pbr029797.1	0	0
		PbrWRKY97	Pbr032698.1	0.195	1.14
		PbrWRKY98	Pbr032702.1	0.375	0.665
		PbrWRKY99	Pbr038991.1	0	0
		PbrWRKY100	Pbr042500.1	0	0
		PbrWRKY101	Pbr001471.1	0.2	0.75
		PbrWRKY102	Pbr006376.1	0.02	0
		PbrWRKY103	Pbr006380.1	0.025	0
	MYB gene family
		PbMYB1	Pbr041520.1	-	-
		PbMYB2	Pbr042626.1	-	-
		PbMYB3	Pbr003370.1	16.105	14.885
		PbMYB4	Pbr001709.1	0	0.06
		PbMYB5	Pbr033457.1	-	-
		PbMYB6	Pbr020295.1	28.92	23.55
		PbMYB7	Pbr009229.1	3.56	3.655
		PbMYB8	Pbr038922.1	113.505	209.105
		PbMYB9	Pbr033089.1	-	-
		PbMYB10	Pbr022669.1	1	0.99
		PbMYB11	Pbr013315.1	11.945	18.745
		PbMYB12	Pbr000876.1	0.67	1.805
		PbMYB13	Pbr034885.1	-	-
		PbMYB14	Pbr011268.1	-	-
		PbMYB15	Pbr030848.1	-	-
		PbMYB16	Pbr024975.1	0	0.035
		PbMYB17	Pbr018024.1	0	0.045
		PbMYB18	Pbr013860.1	-	-
		PbMYB19	Pbr001932.1	-	-
		PbMYB20	Pbr001520.1	3.19	2.05
		PbMYB21	Pbr000268.1	0.1	0
		PbMYB22	Pbr024420.1	0	0
		PbMYB23	Pbr014994.1	6.595	19.44
		PbMYB24	Pbr011980.1	0.025	0.12
		PbMYB25	Pbr001638.1	-	-
		PbMYB26	Pbr001148.1	0.245	0.075
		PbMYB27	Pbr028812.1	3.245	4.805
		PbMYB28	Pbr025360.1	1.42	10.825
		PbMYB29	Pbr004276.1	0.85	1.22
		PbMYB30	Pbr023547.1	-	-
		PbMYB31	Pbr015228.1	5.075	3.82
		PbMYB32	Pbr013437.1	0.04	0.07
		PbMYB33	Pbr042132.1	-	-
		PbMYB34	Pbr038874.1	2.705	2.32
		PbMYB35	Pbr030940.1	3.18	2.71
		PbMYB36	Pbr016603.1	-	-
		PbMYB37	Pbr011095.1	1.29	2.87
		PbMYB38	Pbr021193.1	0.75	1.66
		PbMYB39	Pbr021178.1	0.75	1.66
		PbMYB40	Pbr018111.1	-	-
		PbMYB41	Pbr016661.1	-	-
		PbMYB42	Pbr009823.1	0.985	0.73
		PbMYB43	Pbr042296.1	-	-
		PbMYB44	Pbr041525.1	0.025	0
		PbMYB45	Pbr030553.1	3.885	8.555
		PbMYB46	Pbr019262.1	42.71	30.635
		PbMYB47	Pbr014381.1	6.325	12.32
		PbMYB48	Pbr001950.1	0.62	0.155
		PbMYB49	Pbr040860.1	-	-
		PbMYB50	Pbr037155.1	-	-
		PbMYB51	Pbr032003.1	-	-
		PbMYB52	Pbr028904.1	-	-
		PbMYB53	Pbr024765.1	6.41	6.955
		PbMYB54	Pbr016839.1	0	0
		PbMYB55	Pbr015283.1	-	-
		PbMYB56	Pbr002501.1	0	0.025
		PbMYB57	Pbr031409.1	0	0
		PbMYB58	Pbr011441.1	27.075	24.025
		PbMYB59	Pbr036818.1	-	-
		PbMYB60	Pbr031798.1	0.025	0.025
		PbMYB61	Pbr031366.2	-	-
		PbMYB62	Pbr010210.1	-	-
		PbMYB63	Pbr002556.1	0.375	0.18
		PbMYB64	Pbr002014.1	0.425	0.29
		PbMYB65	Pbr000749.2	10.12	11.38
		PbMYB66	Pbr039864.1	0.17	0.295
		PbMYB67	Pbr038870.1	0.5	1.795
		PbMYB68	Pbr031682.1	0.055	0.055
		PbMYB69	Pbr028725.1	0.455	0.495
		PbMYB70	Pbr019908.1	-	-
		PbMYB71	Pbr001952.1	-	-
		PbMYB72	Pbr001888.1	0.055	0
		PbMYB73	Pbr032528.1	1.75	0.59
		PbMYB74	Pbr030135.1	0.025	0
		PbMYB75	Pbr024977.1	-	-
		PbMYB76	Pbr016663.1	-	-
		PbMYB77	Pbr015230.1	1.195	0.85
		PbMYB78	Pbr029909.1	-	-
		PbMYB79	Pbr024978.1	0.12	0
		PbMYB80	Pbr020733.1	5.185	5.81
		PbMYB81	Pbr003370.1	16.105	14.885
		PbMYB82	Pbr038922.1	113.505	209.105
		PbMYB83	Pbr020726.1	5.185	5.81
		PbMYB84	Pbr006264.1	2.84	2.865
		PbMYB85	Pbr030136.1	-	-
		PbMYB86	Pbr019903.1	0.03	0
		PbMYB87	Pbr008630.1	0.18	0.24
		PbMYB88	Pbr038434.1	0.805	0.995
		PbMYB89	Pbr026080.1	0.03	0.01
		PbMYB90	Pbr023831.1	-	-
		PbMYB91	Pbr019293.1	0.02	0.06
		PbMYB92	Pbr007283.1	-	-
		PbMYB93	Pbr006685.1	7.005	7.66
		PbMYB94	Pbr005982.2	2.4	3.71
		PbMYB95	Pbr004921.1	-	-
		PbMYB96	Pbr003240.1	0	0.08
		PbMYB97	Pbr039365.1	0.315	0.075
		PbMYB98	Pbr028978.1	-	-
		PbMYB99	Pbr028561.1	-	-
		PbMYB100	Pbr013413.1	30.675	21.47
		PbMYB101	Pbr010042.1	0.555	0.44
		PbMYB102	Pbr039284.1	0.015	-
		PbMYB103	Pbr036591.1	-	-
		PbMYB104	Pbr036590.1	-	-
		PbMYB105	Pbr017813.1	-	-
		PbMYB106	Pbr012310.1	0.88	0.51
		PbMYB107	Pbr008748.1	6.125	14.2
		PbMYB108	Pbr001350.1	0	0.03
		PbMYB109	Pbr024492.1	0.505	0.2
		PbMYB110	Pbr024426.1	-	-
		PbMYB111	Pbr022028.1	79.07	75.245
		PbMYB112	Pbr020777.1	7.975	8.275
		PbMYB113	Pbr017972.1	-	-
		PbMYB114	Pbr013713.1	0.625	0.825
		PbMYB115	Pbr011369.1	0.5	1.115
		PbMYB116	Pbr003929.1	0.695	0.125
		PbMYB117	Pbr033988.1	0.105	0.035
		PbMYB118	Pbr027028.1	-	-
		PbMYB119	Pbr020666.1	-	-
		PbMYB120	Pbr002549.1	1.34	-
		PbMYB121	Pbr038869.1	0.095	0.095
		PbMYB122	Pbr038701.2	-	-
		PbMYB123	Pbr038559.1	0.085	0.185
		PbMYB124	Pbr020365.1	-	-
		PbMYB125	Pbr017565.1	28.745	24.835
		PbMYB126	Pbr035927.1	2.63	2.37
		PbMYB127	Pbr028319.1	0.13	0.09
		PbMYB128	Pbr018379.1	-	-
		PbMYB129	Pbr018029.1	0	0.135
		PbMYB130	Pbr036672.1	-	-
		PbMYB131	Pbr027035.1	0.025	0.025
		PbMYB132	Pbr019687.1	71.31	25.775
		PbMYB133	Pbr017966.1	0.025	0.025
		PbMYB134	Pbr009464.1	14.01	14.24
	bZIP gene family
		PbrbZIP1	Pbr001076.1	0.765	1.1
		PbrbZIP2	Pbr002338.1	9.64	9.73
		PbrbZIP3	Pbr002470.1	0.61	0.79
		PbrbZIP4	Pbr002622.1	63.655	52.895
		PbrbZIP5	Pbr002928.1	0.975	1.82
		PbrbZIP6	Pbr002981.1	0.975	1.82
		PbrbZIP7	Pbr003516.1	#DIV/0!	#DIV/0!
		PbrbZIP8	Pbr003518.1	0.195	0.345
		PbrbZIP9	Pbr003750.1	6.34	8
		PbrbZIP10	Pbr004364.1	0.6	1.15
		PbrbZIP11	Pbr005556.1	15.19	10.985
		PbrbZIP12	Pbr005557.1	12.23	6.415
		PbrbZIP13	Pbr005860.1	28.025	20.18
		PbrbZIP14	Pbr005861.1	12.595	10.03
		PbrbZIP15	Pbr005914.1	171.305	98.64
		PbrbZIP16	Pbr006046.1	26.7	19.595
		PbrbZIP17	Pbr007163.1	0.04	0.08
		PbrbZIP18	Pbr007566.2	2.26	2.37
		PbrbZIP19	Pbr007589.1	11.495	6.37
		PbrbZIP20	Pbr008557.1	1.73	1.34
		PbrbZIP21	Pbr008558.1	#DIV/0!	#DIV/0!
		PbrbZIP22	Pbr009074.1	23.005	29.705
		PbrbZIP23	Pbr009262.1	6.49	5.175
		PbrbZIP24	Pbr009654.1	20.05	24
		PbrbZIP25	Pbr009693.1	#DIV/0!	#DIV/0!
		PbrbZIP26	Pbr010436.1	19.165	19.435
		PbrbZIP27	Pbr010517.1	18.13	19.775
		PbrbZIP28	Pbr012802.1	0.45	1.565
		PbrbZIP29	Pbr013043.1	#DIV/0!	#DIV/0!
		PbrbZIP30	Pbr013133.1	2.65	2.31
		PbrbZIP31	Pbr013209.1	#DIV/0!	#DIV/0!
		PbrbZIP32	Pbr013267.1	4.085	3.195
		PbrbZIP33	Pbr014120.1	9.36	11.205
		PbrbZIP34	Pbr014592.1	#DIV/0!	#DIV/0!
		PbrbZIP35	Pbr014594.1	0	0.03
		PbrbZIP36	Pbr015119.3	125.805	242.165
		PbrbZIP37	Pbr015675.1	12.64	15.245
		PbrbZIP38	Pbr016302.1	18.465	20.265
		PbrbZIP39	Pbr016568.1	0.135	0.13
		PbrbZIP40	Pbr017262.1	18.75	17.26
		PbrbZIP41	Pbr017284.1	2.555	2.38
		PbrbZIP42	Pbr017778.1	0.02	0.04
		PbrbZIP43	Pbr017979.1	1.73	1.285
		PbrbZIP44	Pbr018534.1	72.825	105.615
		PbrbZIP45	Pbr018536.1	0.09	0.1
		PbrbZIP46	Pbr018746.1	0.25	0.925
		PbrbZIP47	Pbr019461.1	17.815	20.77
		PbrbZIP48	Pbr019779.1	1.21	0.26
		PbrbZIP49	Pbr020210.1	0	0.065
		PbrbZIP50	Pbr020743.1	#DIV/0!	#DIV/0!
		PbrbZIP51	Pbr021041.1	49.625	34.075
		PbrbZIP52	Pbr022222.1	0.045	0.045
		PbrbZIP53	Pbr022503.1	0	0.06
		PbrbZIP54	Pbr022685.1	29.355	39.645
		PbrbZIP55	Pbr022894.1	26.535	29.545
		PbrbZIP56	Pbr022933.1	9.39	8.285
		PbrbZIP57	Pbr023279.1	#DIV/0!	#DIV/0!
		PbrbZIP58	Pbr024746.1	24.6	25.92
		PbrbZIP59	Pbr025283.1	35.22	47.655
		PbrbZIP60	Pbr026554.1	#DIV/0!	#DIV/0!
		PbrbZIP61	Pbr026723.2	10.145	13.315
		PbrbZIP62	Pbr026741.1	#DIV/0!	#DIV/0!
		PbrbZIP63	Pbr026913.1	22.375	20.645
		PbrbZIP64	Pbr027414.1	20.305	18.24
		PbrbZIP65	Pbr027468.1	0.235	0.44
		PbrbZIP66	Pbr027818.1	139.915	116.865
		PbrbZIP67	Pbr028080.1	21.975	20.49
		PbrbZIP68	Pbr028081.1	23.7	17.595
		PbrbZIP69	Pbr028249.1	#DIV/0!	#DIV/0!
		PbrbZIP70	Pbr028659.1	65.885	82.925
		PbrbZIP71	Pbr029239.1	1.73	1.285
		PbrbZIP72	Pbr029701.1	22.38	21.45
		PbrbZIP73	Pbr030038.1	0	0.045
		PbrbZIP74	Pbr030476.1	5.85	8.13
		PbrbZIP75	Pbr030604.1	0.075	0.095
		PbrbZIP76	Pbr030829.1	32.675	44.005
		PbrbZIP77	Pbr031203.1	0.075	0
		PbrbZIP78	Pbr033760.1	0.275	0.97
		PbrbZIP79	Pbr034805.1	0.185	0.25
		PbrbZIP80	Pbr035554.1	#DIV/0!	#DIV/0!
		PbrbZIP81	Pbr035863.1	1.26	0.655
		PbrbZIP82	Pbr014397.1	4.41	2.545
		PbrbZIP83	Pbr036605.1	0.05	0.16
		PbrbZIP84	Pbr037165.1	3	3.035
		PbrbZIP85	Pbr038249.1	#DIV/0!	#DIV/0!
		PbrbZIP86	Pbr039911.1	0.14	0.22
		PbrbZIP87	Pbr039916.1	6.525	2.88
		PbrbZIP88	Pbr040390.1	15.535	12.59
		PbrbZIP89	Pbr040479.1	27.71	58.335
		PbrbZIP90	Pbr041663.1	12.245	13.14
		PbrbZIP91	Pbr042765.1	5.9	5.22
		PbrbZIP92	Pbr042848.1	10.625	9.555
