# Supplementary material for: PbrWRKY62-PbrADC1 module involves in superficial scald development of Pyrus bretschneideri Rehd.fruit via regulating putrescine biosynthesis
Source: Mol Hortic. 2024 Feb 20;4:6. doi: 10.1186/s43897-024-00081-8 (PMC10877817; doi:10.1186/s43897-024-00081-8)
Supplement: Supplementary file 21 — Additional file 21: Table S11. Possible binding sites of PbrWRKY10, 62 and PbrMYB107 in the PbrADC1 promoter. Information on the W-box elements, G-box elements, and MYB-binding sites in PbrADC1 promoter was summarized in Fig. S10a-b. The possible binding sites of PbrWRKY10, 62 and PbrMYB107 in PbrADC1 promoter were identified, with the aid of PlantRegMap database (Tian et al. 2020). [file 43897_2024_81_MOESM21_ESM.xlsx]

## Sheet: Table S11
	Table S11 Possible binding sites of PbrWRKY10, 62 and PbrMYB107 in PbrADC1 promoter
	Gene name		Gene ID	Homogenous gene in Arabidopsis	Predicted binding sites
	WRKY family gene
		PbrWRKY10	Pbr013092.1	AT2G38470.1	P1, P2
		PbrWRKY62	Pbr001424.1	AT3G56400.1	P1, P2
	MYB family gene
		PbMYB107	Pbr008748.1	AT4G37260.1	-
